# Supplementary material for: The identification of QTLs and candidate genes associated with VW resistance of Gossypium hirsutum utilizing BSA-seq and QTL mapping
Source: BMC Plant Biol. 2026 May 7;26:1079. doi: 10.1186/s12870-026-08833-y (PMC13295238; doi:10.1186/s12870-026-08833-y)
Supplement: Supplementary file 1 — Supplementary Material 1. [file 12870_2026_8833_MOESM1_ESM.zip]

Archive with 7 entries (7 files):
- Supplementary Figure 2.jpg
- Supplementary Table 1 The  information of gene and primers for VIGS.xlsx
- Supplementary Table 2 Statistical results of InDel quantity between different samples.xlsx
- Supplementary Table 3. List of Kompetitive allele-specific PCR (KASP) markers used in this study.xlsx
- Supplementary Table 4 The gene information within the QTL localization interval.xlsx
- Supplementary Table 5 Analysis of differential expression of candidate genes was conducted using FPKM values.xlsx
- Supplementary Figure 1.jpg
