# Supplementary material for: The identification of QTLs and candidate genes associated with VW resistance of Gossypium hirsutum utilizing BSA-seq and QTL mapping
Source: BMC Plant Biol. 2026 May 7;26:1079. doi: 10.1186/s12870-026-08833-y (PMC13295238; doi:10.1186/s12870-026-08833-y)
Supplement: Supplementary file 1 — Supplementary Material 1. [file 12870_2026_8833_MOESM1_ESM.zip › Supplementary Table 1 The information of gene and primers for VIGS.xlsx]

## Sheet: Sheet1
Supplementary Table 1: The information of genes and primers for VIGS
Gene ID	Forward Primers	Reverse Primers		Chr	Start	End	Strand	CDS number	Arabidopsis ID	ArabDesc	Swissprot_id	Trembl_id	KEGG_function	Pfam_ids	InterProt_ids	GO_function
GH_A05G0245	GGAATTCATGCATATTACTGAAATGTTTT	CGGGATCCGATGCGGAGCTCAGCCTCGGAA	EcoRⅠ/BamHⅠ	A05	2305511	2307154	-	8	AT2G46225	ABI-1-like 1	Q5JMF2	A0A0B0P631	-	-	IPR028457|ABI family	-
GH_A05G0248	GGAATTCGGAATTCAACGTTCCGATTGTTCTGG	CGAGCTCTGCATCACATCCTCCACAAAC	EcoRⅠ/SacⅠ	A05	2337490	2339124	-	8	AT4G28950	RHO-related protein from plants 9	O82480	A0A0D2TC84	tcc:TCM_047093	PF00071|Ras family	IPR001806|Small GTPase superfamily	biological_process:GO:0007264|small GTPase mediated signal transductioncellular_component:GO:0005622|intracellularGO:0005886|plasma membranemolecular_function:GO:0005525|GTP binding
GH_A05G0249	GGAATTCACATGTGCCTGGATTCATCG	CGGGATCCCTAGAGACGGTAAATTCTCC	EcoRⅠ/BamHⅠ	A05	2350325	2354476	-	3	AT1G65980	thioredoxin-dependent peroxidase 1	Q9XEX2	A0A0D2UF45	ath:AT1G60740	PF08534|Redoxin	IPR013740|RedoxinIPR013766|Thioredoxin domain	biological_process:GO:0055114|oxidation-reduction processmolecular_function:GO:0016491|oxidoreductase activity
GH_A05G0254	GGAATTCCATGAGAGTGCAAACACTTTAT	CGAGCTCTGACTGCTGGATCCCAATGAATC	EcoRⅠ/SacⅠ	A05	2398124	2399497	+	5	AT4G28840	mediator of RNA polymerase II transcription subunit	-	A0A0D2TI37	-	-	-	-
GH_A05G0263	GGAATTCATCAAGCCTAAAGCAAGATC	CGGGATCCATTAGCCATATAATTAGGAGAAT	EcoRⅠ/BamHⅠ	A05	2539519	2540928	+	3	AT3G16490	IQ-domain 26	Q8LPG9	A0A0D2TI61	csv:101220676	PF13178|Protein of unknown function (DUF4005)	IPR000048|IQ motif, EF-hand binding siteIPR025064|Domain of unknown function DUF4005	-
GH_A05G0266	GGAATTCGTTTTGGAGGAACTGGGATCGT	CGAGCTCGATCCTGATCAACTTTGATTGC	EcoRⅠ/SacⅠ	A05	2593491	2595659	+	5	AT5G56590	O-Glycosyl hydrolases family 17 protein	Q9FJU9	A0A0B0Q0J1	zma:103647659	PF07983|X8 domain	IPR000490|Glycoside hydrolase family 17IPR012946|X8 domain	-
GH_A05G0278	GGAATTCACAGCTTAGGGTTGTCAG	CGAGCTCAAACTGGGTCGGATTACCG	EcoRⅠ/SacⅠ	A05	2667772	2668872	+	1	AT4G29190	Zinc finger C-x8-C-x5-C-x3-H type family protein	Q9M0G2	A0A0D2RT07	mdm:103411391	PF00642|Zinc finger C-x8-C-x5-C-x3-H type (and similar)	IPR000571|Zinc finger, CCCH-type	molecular_function:GO:0046872|metal ion binding
GH_A05G0294	CGGGATCCCGTTTCTCACTTCCTCCTATGC	CGAGCTCCAATAACTAATCTATCTCCAGC	BamHⅠ/SacⅠ	A05	2847272	2848461	-	4	AT4G26160	atypical CYS HIS rich thioredoxin 1	Q8LEK4	A0A0D2RT38	vcn:VOLCADRAFT_47559	PF00085|Thioredoxin	IPR005746|ThioredoxinIPR013766|Thioredoxin domainIPR017937|Thioredoxin, conserved site	biological_process:GO:0006662|glycerol ether metabolic processGO:0055114|oxidation-reduction processGO:0045454|cell redox homeostasiscellular_component:GO:0005623|cellmolecular_function:GO:0015035|protein disulfide oxidoreductase activity
GH_A05G0306	GGAATTCGGCAACAACAAGGTGGAGTGAA	CGGGATCCACTCCCCTTCATCAATCTCTAT	EcoRⅠ/BamHⅠ	A05	2937519	2938975	+	2	AT2G26150	heat shock transcription factor A2	O80982	A0A0D2RT87	cit:102616876	PF00447|HSF-type DNA-binding	IPR000232|Heat shock factor (HSF)-type, DNA-bindingIPR027725|Heat shock transcription factor family	biological_process:GO:0006355|regulation of transcription, DNA-templatedcellular_component:GO:0005634|nucleusmolecular_function:GO:0003700|transcription factor activity, sequence-specific DNA bindingGO:0043565|sequence-specific DNA binding
GH_A05G0331	GGAATTCGGATCCAGAAATGATGAAGGAG	CGAGCTCGTGACTGAGAATATTGGAACCA	EcoRⅠ/SacⅠ	A05	3231530	3232789	+	3	AT3G14620	cytochrome P450%2C family 72%2C subfamily A%2C polypeptide 8	H2DH21	A0A0D2Q8F9	cmo:103486998	PF00067|Cytochrome P450	IPR001128|Cytochrome P450	biological_process:GO:0055114|oxidation-reduction processmolecular_function:GO:0020037|heme bindingGO:0016705|oxidoreductase activity, acting on paired donors, with incorporation or reduction of molecular oxygenGO:0004497|monooxygenase activityGO:0005506|iron ion binding
GH_A05G0347	GGAATTCATCAAGAATGCGATGGCT	CGAGCTCTTCTGAAACAATAAGCTTC	EcoRⅠ/SacⅠ	A05	3343609	3345498	-	1	AT3G42880	Leucine-rich repeat protein kinase family protein	Q9M1L7	A0A0D2RTM4	cmo:103488217	PF00069|Protein kinase domain	IPR000719|Protein kinase domainIPR001611|Leucine-rich repeatIPR013210|Leucine-rich repeat-containing N-terminal, plant-type	biological_process:GO:0006468|protein phosphorylationcellular_component:GO:0016021|integral component of membranemolecular_function:GO:0005524|ATP bindingGO:0004672|protein kinase activity
GH_A05G0351	CGGGATCCAATAGCCGAGGAAGAATATGGT	CGAGCTCAGCACGTCCCGATCTGTCTCCG	BamHⅠ/SacⅠ	A05	3365686	3366114	-	1	AT1G19210	Integrase-type DNA-binding superfamily protein	Q84QC2	A0A0D2UFW4	zma:100281128	PF00847|AP2 domain	IPR001471|AP2/ERF domain	biological_process:GO:0006355|regulation of transcription, DNA-templatedcellular_component:GO:0005634|nucleusmolecular_function:GO:0003700|transcription factor activity, sequence-specific DNA bindingGO:0003677|DNA binding
GH_A05G0374	GGAATTCTGTTGCTGCGGTAGGGGACG	CGGGATCCTGTGCGGTGACCATGTTCCT	EcoRⅠ/BamHⅠ	A05	3544183	3546390	-	3	AT3G14310	pectin methylesterase 3	Q43143	H6WYN9	tcc:TCM_037441	PF01095|Pectinesterase	IPR000070|Pectinesterase, catalyticIPR006501|Pectinesterase inhibitor domainIPR033131|Pectinesterase, Asp active site	biological_process:GO:0043086|negative regulation of catalytic activityGO:0042545|cell wall modificationGO:0045490|pectin catabolic processcellular_component:GO:0005618|cell wallmolecular_function:GO:0004857|enzyme inhibitor activityGO:0030599|pectinesterase activityGO:0045330|aspartyl esterase activity
GH_A05G0389	GGAATTCACTGTGGTGTGGAAGCCTCA	CGGGATCCATTCATCATTGGCACCACTA	EcoRⅠ/BamHⅠ	A05	3676727	3677993	-	2	AT1G02180	ferredoxin-like protein	-	A0A0B0NS56	cic:CICLE_v10010155mg	-	-	-
GH_A05G0390	GGAATTCCTGCGTAGCAAATGGGATGATC	CGGGATCCCCTGAAAATATTTTGCCCCGGT	EcoRⅠ/BamHⅠ	A05	3682519	3685638	-	4	AT5G21482	cytokinin oxidase 7	Q9FUJ1	A0A0D2RTR8	tcc:TCM_037384	PF01565|FAD binding domain	IPR006094|FAD linked oxidase, N-terminalIPR015345|Cytokinin dehydrogenase 1, FAD/cytokinin binding domainIPR016166|FAD-binding, type 2	biological_process:GO:0055114|oxidation-reduction processGO:0009690|cytokinin metabolic processmolecular_function:GO:0019139|cytokinin dehydrogenase activityGO:0050660|flavin adenine dinucleotide bindingGO:0016614|oxidoreductase activity, acting on CH-OH group of donors
GH_A05G0426	CGGGATCCATTCAAGACTCTGTCTGCAG	CGAGCTCTAGGCCCAGATTGCAAGGGA	BamHⅠ/SacⅠ	A05	3940802	3942592	+	4	AT1G60960	iron regulated transporter 3	Q8LE59	K9N1X9	tcc:TCM_037288	PF02535|ZIP Zinc transporter	IPR003689|Zinc/iron permease	biological_process:GO:0071577|zinc II ion transmembrane transportcellular_component:GO:0016021|integral component of membranemolecular_function:GO:0005385|zinc ion transmembrane transporter activity
GH_D07G0607	GGAATTCGTCACATTGTTATATGTTGA	CGGGATCCAGCCCATGGTGGTACACTTG	EcoRⅠ/BamHⅠ	D07	6209870	6211504	+	1	AT5G50300	Xanthine/uracil permease family protein	Q84MA8	A0A0D2PMI0	tcc:TCM_014561	PF00860|Permease family	IPR006043|Xanthine/uracil/vitamin C permeaseIPR029950|Adenine/guanine permease AZG2	biological_process:GO:1904823|purine nucleobase transmembrane transportcellular_component:GO:0016021|integral component of membranemolecular_function:GO:0005345|purine nucleobase transmembrane transporter activity
GH_D07G0616	GGAATTCCTCTCTTTTCTGGTCCC	CGAGCTCCAGCCATAGCACCTAATG	EcoRⅠ/SacⅠ	D07	6321625	6322288	-	2	AT5G61640	peptidemethionine sulfoxide reductase 1	P54152	A0A0D2N690	jcu:105640272	PF01625|Peptide methionine sulfoxide reductase	IPR002569|Peptide methionine sulphoxide reductase MsrAIPR028427|Peptide methionine sulfoxide reductase	biological_process:GO:0055114|oxidation-reduction processGO:0006979|response to oxidative stressGO:0030091|protein repairmolecular_function:GO:0008113|peptide-methionine (S)-S-oxide reductase activity
GH_D07G0626	GGAATTCATGGTTGACTGGGGTTTTTC	CGGGATCCTAAATTAAGAAACATTAAGG	EcoRⅠ/BamHⅠ	D07	6403049	6405633	+	2	AT1G13080	cytochrome P450%2C family 71%2C subfamily B%2C polypeptide 2	P24465	A0A0D2N695	egr:104434241	PF00067|Cytochrome P450	IPR001128|Cytochrome P450IPR002401|Cytochrome P450, E-class, group IIPR017972|Cytochrome P450, conserved site	biological_process:GO:0055114|oxidation-reduction processcellular_component:GO:0016021|integral component of membranemolecular_function:GO:0020037|heme bindingGO:0016705|oxidoreductase activity, acting on paired donors, with incorporation or reduction of molecular oxygenGO:0004497|monooxygenase activityGO:0005506|iron ion binding
GH_D07G0631	GGAATTCGTGGATGTCAAAGTGCAA	CGAGCTCTTCAGAGATACAGTTACC	EcoRⅠ/SacⅠ	D07	6484995	6488040	+	8	AT3G48260	with no lysine (K) kinase 3	Q65X23	A0A0D2PMK3	tcc:TCM_014484	PF00069|Protein kinase domain	IPR000719|Protein kinase domainIPR008271|Serine/threonine-protein kinase, active site	biological_process:GO:0006468|protein phosphorylationmolecular_function:GO:0005524|ATP bindingGO:0004672|protein kinase activity
GH_D07G0638	GGAATTCGCAGAGCCAATAACAATT	CGAGCTCTTTCTTTGTATTTCTCAC	EcoRⅠ/SacⅠ	D07	6546647	6550035	+	6	AT5G23060	calcium sensing receptor	Q9FN48	A0A0D2N6A4	-	-	IPR001763|Rhodanese-like domain	biological_process:GO:0009704|de-etiolationGO:0090333|regulation of stomatal closureGO:0071277|cellular response to calcium ioncellular_component:GO:0005739|mitochondrionGO:0016021|integral component of membraneGO:0009535|chloroplast thylakoid membrane
GH_D07G0644	GGAATTCTTGGTTAAAAGTATTAGGCG	CGGGATCCTTAGAAAAGGGATGATGTAA	EcoRⅠ/BamHⅠ	D07	6626871	6628589	+	4	AT5G08180	Ribosomal protein L7Ae/L30e/S12e/Gadd45 family protein	Q9LEY9	A0A0D2LS28	pmum:103338608	PF01248|Ribosomal protein L7Ae/L30e/S12e/Gadd45 family	IPR002415|H/ACA ribonucleoprotein complex, subunit Nhp2, eukaryoteIPR004038|Ribosomal protein L7Ae/L30e/S12e/Gadd45IPR018492|Ribosomal protein L7Ae/L8/Nhp2 family	cellular_component:GO:0005730|nucleolusmolecular_function:GO:0003723|RNA binding
GH_D07G0653	GGAATTCATGGATATTTGGAACAAGG	CGGGATCCAAAATCTCTCAACTCTTCA	EcoRⅠ/BamHⅠ	D07	6753138	6756407	-	6	AT1G26300	BSD domain-containing protein	-	A0A0D2N3J2	-	PF03909|BSD domain	IPR005607|BSD domain	-
GH_D07G0659	GGAATTCTTGAAGAAGGAGCCTCTTGT	CGGGATCCCAATCCGGAACCAAGTAACT	EcoRⅠ/BamHⅠ	D07	6818875	6819717	-	1	AT1G18590	sulfotransferase 17	P52835	A0A0D2N6B6	pmum:103338658	PF00685|Sulfotransferase domain	IPR000863|Sulfotransferase domain	molecular_function:GO:0008146|sulfotransferase activity
GH_D07G0663	GGAATTCTCTTCTCTCTCCGTAATCTC	CGGGATCCCGGGATTCCCACAAACAACA	EcoRⅠ/BamHⅠ	D07	6862012	6876325	-	5	AT1G73740	UDP-Glycosyltransferase superfamily protein	-	A0A0D2LVJ8	pop:POPTR_0012s04980g	PF04101|Glycosyltransferase family 28 C-terminal domain	IPR004276|Glycosyltransferase family 28, N-terminal domainIPR007235|Glycosyl transferase, family 28, C-terminal	biological_process:GO:0030259|lipid glycosylationmolecular_function:GO:0050511|undecaprenyldiphospho-muramoylpentapeptide beta-N-acetylglucosaminyltransferase activity
