# Supplementary material for: The identification of QTLs and candidate genes associated with VW resistance of Gossypium hirsutum utilizing BSA-seq and QTL mapping
Source: BMC Plant Biol. 2026 May 7;26:1079. doi: 10.1186/s12870-026-08833-y (PMC13295238; doi:10.1186/s12870-026-08833-y)
Supplement: Supplementary file 1 — Supplementary Material 1. [file 12870_2026_8833_MOESM1_ESM.zip › Supplementary Table 2 Statistical results of InDel quantity between different samples.xlsx]

## Sheet: Sheet1
Supplementary Table 2.Statistical results of InDel quantity between different samples
Samples	RP(JM122)	SP(XLZ4)	BR	BS
RP(JM122)	0	166666	152463	166718
SP(XLZ4)	166666	0	151037	157628
BR	152463	151037	0	17869
BS	166718	157628	17869	0
