# Supplementary material for: The identification of QTLs and candidate genes associated with VW resistance of Gossypium hirsutum utilizing BSA-seq and QTL mapping
Source: BMC Plant Biol. 2026 May 7;26:1079. doi: 10.1186/s12870-026-08833-y (PMC13295238; doi:10.1186/s12870-026-08833-y)
Supplement: Supplementary file 1 — Supplementary Material 1. [file 12870_2026_8833_MOESM1_ESM.zip › Supplementary Table 3. List of Kompetitive allele-specific PCR (KASP) markers used in this study.xlsx]

## Sheet: Sheet1
Supplementary Table 3. List of Kompetitive allele-specific PCR (KASP) markers used in this study
Marker name	Sequence (5'-3')	Allele
A01:117625883-F1	GAAGGTGACCAAGTTCATGCTcagtcttgtgcttcttgtttaaattT	A
A01:117625883-F2	GAAGGTCGGAGTCAACGGATTcagtcttgtgcttcttgtttaaattC	G
A01:117625883-R	cttgggatcaatatcaatgagttccg
A01:117664452-F1	GAAGGTGACCAAGTTCATGCTttcagttaaaacttccatctatttctacG	G
A01:117664452-F2	GAAGGTCGGAGTCAACGGATTttcagttaaaacttccatctatttctacT	T
A01:117664452-R	acgtgacatatcatatgtaactgtctagt
A01:117718801-F1	GAAGGTGACCAAGTTCATGCTatcgcgctgctccatcagaC	C
A01:117718801-F2	GAAGGTCGGAGTCAACGGATTatcgcgctgctccatcagaT	T
A01:117718801-R	aagagaagtcttccgttaccgg
A01:117878290-F1	GAAGGTGACCAAGTTCATGCTgaagttctctccattgtttaagctcttaC	C
A01:117878290-F2	GAAGGTCGGAGTCAACGGATTgaagttctctccattgtttaagctcttaT	T
A01:117878290-R	acacgcgccaatatactattaatttagaa
A01:117966621-F1	GAAGGTGACCAAGTTCATGCTcaataatggtcatacgctttcaagttttT	A
A01:117966621-F2	GAAGGTCGGAGTCAACGGATTcaataatggtcatacgctttcaagttttC	G
A01:117966621-R	ctaatacatgggagatttgtggtagtttt
A05:2289105-F1	GAAGGTGACCAAGTTCATGCTatcaaatgtctcatcagtataggtttgaC	G
A05:2289105-F2	GAAGGTCGGAGTCAACGGATTatcaaatgtctcatcagtataggtttgaG	C
A05:2289105-R	gttgctagatatgaatgagagttgagttt
A05:4045370-F1	GAAGGTGACCAAGTTCATGCTgtacttcagacccgaccctgA	A
A05:4045370-F2	GAAGGTCGGAGTCAACGGATTgtacttcagacccgaccctgG	G
A05:4045370-R	gcagtgaagcgtcgatcaaaa
A05:4383885-F1	GAAGGTGACCAAGTTCATGCTtcgcacaagtagaatccttataaatttaC	G
A05:4383885-F2	GAAGGTCGGAGTCAACGGATTtcgcacaagtagaatccttataaatttaT	A
A05:4383885-R	tcgataataacagtaaaacgatcggaaaa
A12:93880909-F1	GAAGGTGACCAAGTTCATGCTgaaaccactactgagcgtccagaA	A
A12:93880909-F2	GAAGGTCGGAGTCAACGGATTgaaaccactactgagcgtccagaT	T
A12:93880909-R	aatcgtaatcggaatcattgtggc
A12:94345348-F1	GAAGGTGACCAAGTTCATGCTctgaccacccatttcaacaagtttaactA	T
A12:94345348-F2	GAAGGTCGGAGTCAACGGATTctgaccacccatttcaacaagtttaactG	C
A12:94345348-R	tagttggattggttgacctataaactagt
A12:94430308-F1	GAAGGTGACCAAGTTCATGCTagccaaattgatgcatgtattttgtA	T
A12:94430308-F2	GAAGGTCGGAGTCAACGGATTagccaaattgatgcatgtattttgtT	A
A12:94430308-R	acattctcaagccaataccaaacatt
D07_5619889-F1	GAAGGTGACCAAGTTCATGCTggggttgatttcttcgagaaaaaccttC	C
D07_5619889-F2	GAAGGTCGGAGTCAACGGATTggggttgatttcttcgagaaaaaccttT	T
D07_5619889-R	taccattgtaaggagttcgaatagct
D07:5648524-F1	GAAGGTGACCAAGTTCATGCTcattgtctgattatttcgttaggtacatT	A
D07:5648524-F2	GAAGGTCGGAGTCAACGGATTcattgtctgattatttcgttaggtacatC	G
D07:5648524-R	catagaggaccttacactaggagttaaat
D07:5773915-F1	GAAGGTGACCAAGTTCATGCTtttaccaatttcaactactttacgcaatC	C
D07:5773915-F2	GAAGGTCGGAGTCAACGGATTtttaccaatttcaactactttacgcaatT	T
D07:5773915-R	ggtagatgttgaaatcacttattgtacga
D07:6120192-F1	GAAGGTGACCAAGTTCATGCTcaaaaccccattgtagacaatactaaccG	C
D07:6120192-F2	GAAGGTCGGAGTCAACGGATTcaaaaccccattgtagacaatactaaccA	T
D07:6120192-R	atcaaacctatgtacgagtttctttcatt
D07:6629827-F1	GAAGGTGACCAAGTTCATGCTgtgtttgtaagcattggtatgtatttttC	C
D07:6629827-F2	GAAGGTCGGAGTCAACGGATTgtgtttgtaagcattggtatgtatttttT	T
D07:6629827-R	cgacaccacaaaaatagaaaatccttttt
D07:6896174-F1	GAAGGTGACCAAGTTCATGCTccatggcgcgattcaagttttgT	T
D07:6896174-F2	GAAGGTCGGAGTCAACGGATTccatggcgcgattcaagttttgC	C
D07:6896174-R	acaaaggagctaaacatggtgga
D07:7945384-F1	GAAGGTGACCAAGTTCATGCTctccccttgagaatgtaatgtgctcT	A
D07:7945384-F2	GAAGGTCGGAGTCAACGGATTctccccttgagaatgtaatgtgctcC	G
D07:7945384-R	tcatctttgtcggtcataatccattc
D07:8206653-F1	GAAGGTGACCAAGTTCATGCTtgggacaaaagcgttcctaaacaaG	C
D07:8206653-F2	GAAGGTCGGAGTCAACGGATTtgggacaaaagcgttcctaaacaaA	T
D07:8206653-R	aaggggagaagctaaaattttcagc
D07:8638989-F1	GAAGGTGACCAAGTTCATGCTggtcttgggcccgggtaaaattA	T
D07:8638989-F2	GAAGGTCGGAGTCAACGGATTggtcttgggcccgggtaaaattG	C
D07:8638989-R	gccacccctatttgcacaaataa
D07:8991524-F1	GAAGGTGACCAAGTTCATGCTgtgttttggcatcttgtggacttcT	T
D07:8991524-F2	GAAGGTCGGAGTCAACGGATTgtgttttggcatcttgtggacttcC	C
D07:8991524-R	ctagtacgtgtcccacttatcgtag
D07:9236263-F1	GAAGGTGACCAAGTTCATGCTcagtgtcatagatgagttttatccaataG	G
D07:9236263-F2	GAAGGTCGGAGTCAACGGATTcagtgtcatagatgagttttatccaataA	A
D07:9236263-R	tggcatcaactaatgtgacattatttagt
D07_9809857-F1	GAAGGTGACCAAGTTCATGCTcgagaaaaacaataaacccgtaccattaacG	G
D07_9809857-F2	GAAGGTCGGAGTCAACGGATTcgagaaaaacaataaacccgtaccattaacA	A
D07_9809857-R	gcaagtttgtgatggtagataaaatttgt
