# Supplementary material for: The identification of QTLs and candidate genes associated with VW resistance of Gossypium hirsutum utilizing BSA-seq and QTL mapping
Source: BMC Plant Biol. 2026 May 7;26:1079. doi: 10.1186/s12870-026-08833-y (PMC13295238; doi:10.1186/s12870-026-08833-y)
Supplement: Supplementary file 1 — Supplementary Material 1. [file 12870_2026_8833_MOESM1_ESM.zip › Supplementary Table 4 The gene information within the QTL localization interval.xlsx]

## Sheet: A05
Chr.	Genes	ArabidopsisID	ArabDesc	Swissprot_id	SwissProt_desc	Trembl_id	Trembl_desc	KEGG_id	KEGG_desc	Pfam_ids	InterProt_ids	GO_ids	NR_ids	NR_desc
A05	GH_A05G0241	AT3G24570	Peroxisomal membrane 22 kDa (Mpv17/PMP22) family protein	Q54XX9	PX24B_DICDI PXMP2	A0A0D2UES0	A0A0D2UES0_GOSRA Uncharacterized protein OS=Gossypium raimondii GN=B456_009G025400 PE=4 SV=1	tcc:TCM_037869	Peroxisomal membrane 22 kDa (Mpv17	PF04117|Mpv17 / PMP22 family	IPR007248|Mpv17/PMP22	cellular_component:GO:0016021|integral component of membrane;	gi|823228535|ref|XP_012447020.1|	PREDICTED: protein SYM1 [Gossypium raimondii] &gt;gi|763787069|gb|KJB54065.1| hypothetical protein B456_009G025400 [Gossypium raimondii]
A05	GH_A05G0242	AT3G24590	plastidic type i signal peptidase 1	Q8H0W1	PLSP1_ARATH Chloroplast processing peptidase OS=Arabidopsis thaliana GN=PLSP1 PE=2 SV=2	A0A0B0P629	A0A0B0P629_GOSAR Chloroplast processing peptidase-like protein OS=Gossypium arboreum GN=F383_09125 PE=3 SV=1	tcc:TCM_037867	Plastidic type i signal peptidase 1 isoform 1; K03100 signal peptidase I [EC:3.4.21.89]	PF10502|Signal peptidase, peptidase S26	IPR000223|Peptidase S26A, signal peptidase I;IPR019533|Peptidase S26;IPR019756|Peptidase S26A, signal peptidase I, serine active site;IPR019758|Peptidase S26A, signal peptidase I, conserved site	biological_process:GO:0006508|proteolysis;cellular_component:GO:0016021|integral component of membrane;molecular_function:GO:0008236|serine-type peptidase activity;	gi|728840874|gb|KHG20317.1|	Chloroplast processing peptidase -like protein [Gossypium arboreum]
A05	GH_A05G0243	AT3G24605	late embryogenesis abundant protein%2C group 2	-	-	A0A0B0PAL1	A0A0B0PAL1_GOSAR Uncharacterized protein OS=Gossypium arboreum GN=F383_09129 PE=4 SV=1	-	-	PF03168|Late embryogenesis abundant protein	IPR004864|Late embryogenesis abundant protein, LEA-14	cellular_component:GO:0016021|integral component of membrane;	gi|728840878|gb|KHG20321.1|	hypothetical protein F383_09129 [Gossypium arboreum]
A05	GH_A05G0244	AT2G20120	CONTINUOUS VASCULAR RING protein (DUF502)	F4IUE7	COV1_ARATH Protein CONTINUOUS VASCULAR RING 1 OS=Arabidopsis thaliana GN=COV1 PE=1 SV=2	A0A0B0P8B5	A0A0B0P8B5_GOSAR Orotate phosphoribosyltransferase OS=Gossypium arboreum GN=F383_09132 PE=4 SV=1	-	-	PF04367|Protein of unknown function (DUF502)	IPR007462|Protein of unknown function DUF502	cellular_component:GO:0016021|integral component of membrane;	gi|728840881|gb|KHG20324.1|	Orotate phosphoribosyltransferase [Gossypium arboreum]
A05	GH_A05G0245	AT2G46225	ABI-1-like 1	Q5JMF2	ABIL5_ORYSJ Probable protein ABIL5 OS=Oryza sativa subsp. japonica GN=Os01g0760900 PE=2 SV=1	A0A0B0P631	A0A0B0P631_GOSAR Uncharacterized protein OS=Gossypium arboreum GN=F383_09130 PE=4 SV=1	-	-	-	IPR028457|ABI family	-	gi|728840879|gb|KHG20322.1|	hypothetical protein F383_09130 [Gossypium arboreum]
A05	GH_A05G0246	AT1G67300	Major facilitator superfamily protein	Q9FYG3	PLST2_ARATH Probable plastidic glucose transporter 2 OS=Arabidopsis thaliana GN=At1g67300 PE=2 SV=1	A0A0D2RSR7	A0A0D2RSR7_GOSRA Uncharacterized protein OS=Gossypium raimondii GN=B456_009G026000 PE=3 SV=1	tcc:TCM_020108	Inositol transporter 1 isoform 1; K08150 MFS transporter, SP family, solute carrier family 2 (myo-inositol transporter), member 13	PF00083|Sugar (and other) transporter	IPR003663|Sugar/inositol transporter;IPR005828|Major facilitator, sugar transporter-like;IPR005829|Sugar transporter, conserved site;IPR020846|Major facilitator superfamily domain	biological_process:GO:0055085|transmembrane transport;cellular_component:GO:0016021|integral component of membrane;molecular_function:GO:0022891|substrate-specific transmembrane transporter activity;	gi|823226527|ref|XP_012446085.1|	PREDICTED: probable plastidic glucose transporter 2 isoform X1 [Gossypium raimondii] &gt;gi|763787227|gb|KJB54223.1| hypothetical protein B456_009G026000 [Gossypium raimondii] &gt;gi|763787229|gb|KJB54225.1| hypothetical protein B456_009G026000 [Gossypium raimondii] &gt;gi|763787230|gb|KJB54226.1| hypothetical protein B456_009G026000 [Gossypium raimondii]
A05	GH_A05G0247	AT4G28980	CDK-activating kinase 1AT	O80345	CDKF1_ARATH Cyclin-dependent kinase F-1 OS=Arabidopsis thaliana GN=CDKF-1 PE=1 SV=1	A0A0D2RSS0	A0A0D2RSS0_GOSRA Uncharacterized protein OS=Gossypium raimondii GN=B456_009G026100 PE=4 SV=1	gmx:100801952	cyclin-dependent kinase F-1-like; K08817 cell cycle related kinase [EC:2.7.11.22]	PF00069|Protein kinase domain	IPR000719|Protein kinase domain;IPR008271|Serine/threonine-protein kinase, active site;IPR017441|Protein kinase, ATP binding site	biological_process:GO:0010078|maintenance of root meristem identity;GO:0006468|protein phosphorylation;cellular_component:GO:0005634|nucleus;GO:0005829|cytosol;molecular_function:GO:0005524|ATP binding;GO:0004674|protein serine/threonine kinase activity;	gi|763787232|gb|KJB54228.1|	hypothetical protein B456_009G026100 [Gossypium raimondii]
A05	GH_A05G0248	AT4G28950	RHO-related protein from plants 9	O82480	RAC7_ARATH Rac-like GTP-binding protein ARAC7 OS=Arabidopsis thaliana GN=ARAC7 PE=1 SV=1	A0A0D2TC84	A0A0D2TC84_GOSRA Uncharacterized protein OS=Gossypium raimondii GN=B456_009G026200 PE=4 SV=1	tcc:TCM_047093	RHO-related protein from plants 9; K04392 Ras-related C3 botulinum toxin substrate 1	PF00071|Ras family	IPR001806|Small GTPase superfamily	biological_process:GO:0007264|small GTPase mediated signal transduction;cellular_component:GO:0005622|intracellular;GO:0005886|plasma membrane;molecular_function:GO:0005525|GTP binding;	gi|823230642|ref|XP_012448044.1|	PREDICTED: rac-like GTP-binding protein ARAC7 [Gossypium raimondii] &gt;gi|763787233|gb|KJB54229.1| hypothetical protein B456_009G026200 [Gossypium raimondii]
A05	GH_A05G0249	AT1G65980	thioredoxin-dependent peroxidase 1	Q9XEX2	PRX2B_ARATH Peroxiredoxin-2B OS=Arabidopsis thaliana GN=PRXIIB PE=1 SV=1	A0A0D2UF45	A0A0D2UF45_GOSRA Uncharacterized protein OS=Gossypium raimondii GN=B456_009G026300 PE=4 SV=1	ath:AT1G60740	peroxiredoxin-2D; K03386 peroxiredoxin (alkyl hydroperoxide reductase subunit C) [EC:1.11.1.15]	PF08534|Redoxin	IPR013740|Redoxin;IPR013766|Thioredoxin domain	biological_process:GO:0055114|oxidation-reduction process;molecular_function:GO:0016491|oxidoreductase activity;	gi|823226051|ref|XP_012445837.1|	PREDICTED: peroxiredoxin-2B-like [Gossypium raimondii] &gt;gi|763787234|gb|KJB54230.1| hypothetical protein B456_009G026300 [Gossypium raimondii]
A05	GH_A05G0250	AT1G11320	GDSL esterase/lipase	-	-	A0A0B0MM78	A0A0B0MM78_GOSAR Biosynthetic arginine decarboxylase OS=Gossypium arboreum GN=F383_23191 PE=4 SV=1	-	-	-	-	cellular_component:GO:0009536|plastid;GO:0005739|mitochondrion;	gi|728814260|gb|KHG01482.1|	Biosynthetic arginine decarboxylase [Gossypium arboreum]
A05	GH_A05G0251	AT3G06880	Transducin/WD40 repeat-like superfamily protein	Q9SNC6	PUB13_ARATH U-box domain-containing protein 13 OS=Arabidopsis thaliana GN=PUB13 PE=1 SV=1	A0A0D2RSS5	A0A0D2RSS5_GOSRA Uncharacterized protein OS=Gossypium raimondii GN=B456_009G026500 PE=4 SV=1	csl:COCSUDRAFT_23114	WD40 repeat-like protein; K10260 F-box and WD-40 domain protein 7	PF04564|U-box domain	IPR001680|WD40 repeat;IPR003613|U box domain;IPR017986|WD40-repeat-containing domain	biological_process:GO:0016567|protein ubiquitination;molecular_function:GO:0004842|ubiquitin-protein transferase activity;	gi|823226047|ref|XP_012445835.1|	PREDICTED: putative E3 ubiquitin-protein ligase LIN [Gossypium raimondii] &gt;gi|763787237|gb|KJB54233.1| hypothetical protein B456_009G026500 [Gossypium raimondii]
A05	GH_A05G0252	AT4G29100	basic helix-loop-helix (bHLH) DNA-binding superfamily protein	Q8S3D1	BH068_ARATH Transcription factor bHLH68 OS=Arabidopsis thaliana GN=BHLH68 PE=2 SV=2	A0A0B0MH54	A0A0B0MH54_GOSAR Transcription factor bHLH68-like protein OS=Gossypium arboreum GN=F383_23192 PE=4 SV=1	fve:101301142	uncharacterized LOC101301142; K05765 cofilin	-	IPR011598|Myc-type, basic helix-loop-helix (bHLH) domain	molecular_function:GO:0046983|protein dimerization activity;	gi|728814261|gb|KHG01483.1|	Transcription factor bHLH68 -like protein [Gossypium arboreum]
A05	GH_A05G0253	AT4G29080	phytochrome-associated protein 2	Q9ZSY8	IAA27_ARATH Auxin-responsive protein IAA27 OS=Arabidopsis thaliana GN=IAA27 PE=1 SV=1	A0A0B0MX01	A0A0B0MX01_GOSAR Auxin-responsive protein OS=Gossypium arboreum GN=F383_27217 PE=3 SV=1	tcc:TCM_037837	Phytochrome-associated protein 2 isoform 1; K14484 auxin-responsive protein IAA	PF02309|AUX/IAA family	IPR000270|PB1 domain;IPR003311|AUX/IAA protein;IPR033389|AUX/IAA domain	biological_process:GO:0009734|auxin-activated signaling pathway;GO:0006355|regulation of transcription, DNA-templated;cellular_component:GO:0005634|nucleus;	gi|728819900|gb|KHG03466.1|	Auxin-responsive IAA27 -like protein [Gossypium arboreum]
A05	GH_A05G0254	AT4G28840	mediator of RNA polymerase II transcription subunit	-	-	A0A0D2TI37	A0A0D2TI37_GOSRA Uncharacterized protein OS=Gossypium raimondii GN=B456_009G026800 PE=4 SV=1	-	-	-	-	-	gi|823219549|ref|XP_012442507.1|	PREDICTED: uncharacterized protein LOC105767499 isoform X2 [Gossypium raimondii] &gt;gi|763787250|gb|KJB54246.1| hypothetical protein B456_009G026800 [Gossypium raimondii] &gt;gi|763787251|gb|KJB54247.1| hypothetical protein B456_009G026800 [Gossypium raimondii]
A05	GH_A05G0255	AT1G67280	Glyoxalase/Bleomycin resistance protein/Dioxygenase superfamily protein	Q8W593	LGUC_ARATH Probable lactoylglutathione lyase, chloroplastic OS=Arabidopsis thaliana GN=At1g67280 PE=1 SV=1	A0A0D2TCA1	A0A0D2TCA1_GOSRA Lactoylglutathione lyase OS=Gossypium raimondii GN=B456_009G026900 PE=3 SV=1	tcc:TCM_037825	Glyoxalase	PF00903|Glyoxalase/Bleomycin resistance protein/Dioxygenase superfamily	IPR004360|Glyoxalase/fosfomycin resistance/dioxygenase domain;IPR018146|Glyoxalase I, conserved site	biological_process:GO:0055114|oxidation-reduction process;molecular_function:GO:0046872|metal ion binding;GO:0004462|lactoylglutathione lyase activity;GO:0051213|dioxygenase activity;	gi|823229590|ref|XP_012447534.1|	PREDICTED: probable lactoylglutathione lyase, chloroplast isoform X1 [Gossypium raimondii] &gt;gi|763787253|gb|KJB54249.1| hypothetical protein B456_009G026900 [Gossypium raimondii]
A05	GH_A05G0256	AT4G28910	Putative interactor of JAZ	Q53HY2	NINJA_TOBAC Ninja-family protein mc410 OS=Nicotiana tabacum GN=MC410 PE=2 SV=1	A0A0B0MGS9	A0A0B0MGS9_GOSAR Ninja-family protein OS=Gossypium arboreum GN=F383_23549 PE=4 SV=1	vvi:104882322	extensin-like; K05747 Wiskott-Aldrich syndrome protein	PF16135|TPL-binding domain in jasmonate signalling	IPR031307|Ninja family;IPR032308|Jas TPL-binding domain	biological_process:GO:0009867|jasmonic acid mediated signaling pathway;GO:0045892|negative regulation of transcription, DNA-templated;cellular_component:GO:0005634|nucleus;	gi|728813767|gb|KHG01318.1|	Ninja-family protein [Gossypium arboreum]
A05	GH_A05G0257	AT5G37000	glycosyltransferase family exostosin protein	Q9FFN2	GLYT3_ARATH Probable glycosyltransferase At5g03795 OS=Arabidopsis thaliana GN=At5g03795 PE=3 SV=2	A0A0B0MPD1	A0A0B0MPD1_GOSAR Uncharacterized protein OS=Gossypium arboreum GN=F383_23550 PE=4 SV=1	atr:18446374	probable glycosyltransferase At5g20260; K18789 xylogalacturonan beta-1,3-xylosyltransferase [EC:2.4.2.41]	PF03016|Exostosin family	IPR004263|Exostosin-like	cellular_component:GO:0016021|integral component of membrane;	gi|728813768|gb|KHG01319.1|	hypothetical protein F383_23550 [Gossypium arboreum]
A05	GH_A05G0258	AT2G20010	Gls protein (DUF810)	-	-	A0A0D2Q7V8	A0A0D2Q7V8_GOSRA Uncharacterized protein OS=Gossypium raimondii GN=B456_009G027200 PE=4 SV=1	-	-	PF05664|Plant family of unknown function (DUF810)	IPR008528|Protein of unknown function DUF810;IPR014770|Munc13 homology 1;IPR014772|Mammalian uncoordinated homology 13, domain 2	-	gi|823229420|ref|XP_012447452.1|	PREDICTED: uncharacterized protein LOC105770683 [Gossypium raimondii] &gt;gi|763787261|gb|KJB54257.1| hypothetical protein B456_009G027200 [Gossypium raimondii]
A05	GH_A05G0259	AT2G40570	initiator tRNA phosphoribosyl transferase family protein	Q10181	YAW6_SCHPO Uncharacterized protein C3F10.06c OS=Schizosaccharomyces pombe (strain 972	A0A0D2TCA9	A0A0D2TCA9_GOSRA Uncharacterized protein OS=Gossypium raimondii GN=B456_009G027400 PE=4 SV=1	tcc:TCM_037793	Initiator tRNA phosphoribosyl transferase family protein isoform 1; K15463 tRNA A64-2'-O-ribosylphosphate transferase [EC:2.4.2.-]	PF04179|Rit1 DUSP-like domain	IPR033421|Rit1, DUSP-like domain;IPR033449|Rit1, N-terminal domain	biological_process:GO:0019988|charged-tRNA amino acid modification;molecular_function:GO:0043399|tRNA A64-2'-O-ribosylphosphate transferase activity;	gi|823223084|ref|XP_012444272.1|	PREDICTED: uncharacterized protein LOC105768707 isoform X3 [Gossypium raimondii] &gt;gi|763787263|gb|KJB54259.1| hypothetical protein B456_009G027400 [Gossypium raimondii]
A05	GH_A05G0260	AT2G19880	Nucleotide-diphospho-sugar transferases superfamily protein	-	-	A0A0D2TI58	A0A0D2TI58_GOSRA Uncharacterized protein OS=Gossypium raimondii GN=B456_009G027500 PE=4 SV=1	-	-	PF13506|Glycosyl transferase family 21	IPR025993|Ceramide glucosyltransferase	cellular_component:GO:0016021|integral component of membrane;molecular_function:GO:0016757|transferase activity, transferring glycosyl groups;	gi|823223078|ref|XP_012444269.1|	PREDICTED: uncharacterized protein LOC105768706 isoform X2 [Gossypium raimondii] &gt;gi|763787275|gb|KJB54271.1| hypothetical protein B456_009G027500 [Gossypium raimondii]
A05	GH_A05G0261	AT5G25930	kinase family with leucine-rich repeat domain-containing protein	Q9SGP2	HSL1_ARATH Receptor-like protein kinase HSL1 OS=Arabidopsis thaliana GN=HSL1 PE=2 SV=1	A0A0D2TCC3	A0A0D2TCC3_GOSRA Uncharacterized protein OS=Gossypium raimondii GN=B456_009G027700 PE=4 SV=1	aly:ARALYDRAFT_489442	leucine-rich repeat family protein; K00924	PF13855|Leucine rich repeat	IPR000719|Protein kinase domain;IPR001611|Leucine-rich repeat;IPR003591|Leucine-rich repeat, typical subtype;IPR008271|Serine/threonine-protein kinase, active site;IPR017441|Protein kinase, ATP binding site	biological_process:GO:0006468|protein phosphorylation;cellular_component:GO:0016021|integral component of membrane;molecular_function:GO:0005524|ATP binding;GO:0004674|protein serine/threonine kinase activity;	gi|823230907|ref|XP_012448172.1|	PREDICTED: receptor-like protein kinase 5 [Gossypium raimondii] &gt;gi|763787278|gb|KJB54274.1| hypothetical protein B456_009G027700 [Gossypium raimondii]
A05	GH_A05G0262	AT4G29140	MATE efflux family protein	Q9SZE2	DTX51_ARATH Protein DETOXIFICATION 51 OS=Arabidopsis thaliana GN=DTX51 PE=2 SV=1	A0A0D2UF84	A0A0D2UF84_GOSRA Protein DETOXIFICATION OS=Gossypium raimondii GN=B456_009G027800 PE=3 SV=1	tcc:TCM_037772	Multidrug and toxin extrusion protein 2; K03327 multidrug resistance protein, MATE family	PF01554|MatE	IPR002528|Multi antimicrobial extrusion protein	biological_process:GO:0006855|drug transmembrane transport;cellular_component:GO:0016021|integral component of membrane;molecular_function:GO:0015238|drug transmembrane transporter activity;GO:0015297|antiporter activity;	gi|823230432|ref|XP_012447943.1|	PREDICTED: MATE efflux family protein 5-like [Gossypium raimondii] &gt;gi|763787279|gb|KJB54275.1| hypothetical protein B456_009G027800 [Gossypium raimondii]
A05	GH_A05G0263	AT3G16490	IQ-domain 26	Q8LPG9	IQD14_ARATH Protein IQ-DOMAIN 14 OS=Arabidopsis thaliana GN=IQD14 PE=1 SV=1	A0A0D2TI61	A0A0D2TI61_GOSRA Uncharacterized protein OS=Gossypium raimondii GN=B456_009G027900 PE=4 SV=1	csv:101220676	protein gar2; K14411 RNA-binding protein Musashi	PF13178|Protein of unknown function (DUF4005)	IPR000048|IQ motif, EF-hand binding site;IPR025064|Domain of unknown function DUF4005	-	gi|823219793|ref|XP_012442616.1|	PREDICTED: protein IQ-DOMAIN 14-like [Gossypium raimondii] &gt;gi|763787280|gb|KJB54276.1| hypothetical protein B456_009G027900 [Gossypium raimondii]
A05	GH_A05G0264	AT4G29380	protein kinase family protein / WD-40 repeat family protein	Q8VD65	PI3R4_MOUSE Phosphoinositide 3-kinase regulatory subunit 4 OS=Mus musculus GN=Pik3r4 PE=1 SV=3	A0A0D2RSY8	A0A0D2RSY8_GOSRA Uncharacterized protein OS=Gossypium raimondii GN=B456_009G028000 PE=4 SV=1	jcu:105637831	phosphoinositide 3-kinase regulatory subunit 4; K08333 phosphoinositide-3-kinase, regulatory subunit 4 [EC:2.7.11.1]	PF00400|WD domain, G-beta repeat	IPR000357|HEAT repeat;IPR000719|Protein kinase domain;IPR001680|WD40 repeat;IPR008271|Serine/threonine-protein kinase, active site;IPR017986|WD40-repeat-containing domain;IPR021133|HEAT, type 2	biological_process:GO:0009555|pollen development;GO:0006468|protein phosphorylation;GO:0009846|pollen germination;cellular_component:GO:0005737|cytoplasm;molecular_function:GO:0004672|protein kinase activity;GO:0005524|ATP binding;	gi|823219771|ref|XP_012442604.1|	PREDICTED: phosphoinositide 3-kinase regulatory subunit 4 isoform X1 [Gossypium raimondii] &gt;gi|763787307|gb|KJB54303.1| hypothetical protein B456_009G028000 [Gossypium raimondii]
A05	GH_A05G0265	AT4G26300	Arginyl-tRNA synthetase%2C class Ic	O23247	SYRM_ARATH Arginine--tRNA ligase, chloroplastic	A0A0D2RSW7	A0A0D2RSW7_GOSRA Uncharacterized protein OS=Gossypium raimondii GN=B456_009G028100 PE=3 SV=1	tcc:TCM_037764	Arginyl-tRNA synthetase, class Ic isoform 1; K01887 arginyl-tRNA synthetase [EC:6.1.1.19]	PF00750|tRNA synthetases class I (R)	IPR001278|Arginine-tRNA ligase;IPR001412|Aminoacyl-tRNA synthetase, class I, conserved site;IPR005148|Arginyl tRNA synthetase N-terminal domain;IPR008909|DALR anticodon binding	biological_process:GO:0006420|arginyl-tRNA aminoacylation;cellular_component:GO:0005737|cytoplasm;molecular_function:GO:0004814|arginine-tRNA ligase activity;GO:0005524|ATP binding;	gi|823219775|ref|XP_012442606.1|	PREDICTED: arginine--tRNA ligase, cytoplasmic-like isoform X1 [Gossypium raimondii] &gt;gi|823219777|ref|XP_012442607.1| PREDICTED: arginine--tRNA ligase, cytoplasmic-like isoform X1 [Gossypium raimondii] &gt;gi|763787287|gb|KJB54283.1| hypothetical protein B456_009G028100 [Gossypium raimondii]
A05	GH_A05G0266	AT5G56590	O-Glycosyl hydrolases family 17 protein	Q9FJU9	E1313_ARATH Glucan endo-1,3-beta-glucosidase 13 OS=Arabidopsis thaliana GN=At5g56590 PE=1 SV=1	A0A0B0Q0J1	A0A0B0Q0J1_GOSAR Uncharacterized protein OS=Gossypium arboreum GN=F383_14120 PE=3 SV=1	zma:103647659	extensin-like; K03006 DNA-directed RNA polymerase II subunit RPB1 [EC:2.7.7.6]	PF07983|X8 domain	IPR000490|Glycoside hydrolase family 17;IPR012946|X8 domain	-	gi|728849828|gb|KHG29271.1|	hypothetical protein F383_14120 [Gossypium arboreum]
A05	GH_A05G0267	AT5G56590	O-Glycosyl hydrolases family 17 protein	Q9FJU9	E1313_ARATH Glucan endo-1,3-beta-glucosidase 13 OS=Arabidopsis thaliana GN=At5g56590 PE=1 SV=1	A0A0D2RSZ3	A0A0D2RSZ3_GOSRA Uncharacterized protein OS=Gossypium raimondii GN=B456_009G028300 PE=3 SV=1	mtr:MTR_4g076250	Glucan endo-1 3-beta-D-glucosidase-like protein; K03243 translation initiation factor 5B	PF00332|Glycosyl hydrolases family 17	IPR000490|Glycoside hydrolase family 17;IPR012946|X8 domain	-	gi|763787312|gb|KJB54308.1|	hypothetical protein B456_009G028300 [Gossypium raimondii]
A05	GH_A05G0268	AT5G56590	O-Glycosyl hydrolases family 17 protein	Q9FJU9	E1313_ARATH Glucan endo-1,3-beta-glucosidase 13 OS=Arabidopsis thaliana GN=At5g56590 PE=1 SV=1	A0A0D2TCG0	A0A0D2TCG0_GOSRA Uncharacterized protein OS=Gossypium raimondii GN=B456_009G028300 PE=3 SV=1	mtr:MTR_4g076250	Glucan endo-1 3-beta-D-glucosidase-like protein; K03243 translation initiation factor 5B	PF00332|Glycosyl hydrolases family 17	IPR000490|Glycoside hydrolase family 17	-	gi|823219789|ref|XP_012442614.1|	PREDICTED: glucan endo-1,3-beta-glucosidase 13-like isoform X1 [Gossypium raimondii]
A05	GH_A05G0269	AT5G56600	profilin	O82572	PROF1_RICCO Profilin-1 OS=Ricinus communis GN=PRO1 PE=2 SV=1	A0A0B0PXT5	A0A0B0PXT5_GOSAR Profilin OS=Gossypium arboreum GN=F383_14118 PE=3 SV=1	tcc:TCM_037757	Profilin 1 isoform 1; K05759 profilin	PF00235|Profilin	IPR005455|Profilin;IPR027310|Profilin conserved site	cellular_component:GO:0005856|cytoskeleton;molecular_function:GO:0003779|actin binding;	gi|728849826|gb|KHG29269.1|	Profilin-1 [Gossypium arboreum]
A05	GH_A05G0270	AT2G19770	profilin 5	A4KA40	PROF2_CORAV Profilin-2 OS=Corylus avellana PE=1 SV=1	D3U1G3	D3U1G3_GOSAR Profilin OS=Gossypium arboreum GN=PRF1 PE=3 SV=1	tcc:TCM_037756	Profilin 5; K05759 profilin	PF00235|Profilin	IPR005455|Profilin;IPR027310|Profilin conserved site	cellular_component:GO:0005856|cytoskeleton;molecular_function:GO:0003779|actin binding;	gi|133925931|gb|ABO43717.1|	profilin [Gossypium hirsutum] &gt;gi|133925933|gb|ABO43718.1| profilin [Gossypium hirsutum] &gt;gi|133925935|gb|ABO43719.1| profilin [Gossypium hirsutum] &gt;gi|260871353|gb|ACX53268.1| profilin [Gossypium raimondii] &gt;gi|260871355|gb|ACX53269.1| profilin [Gossypium arboreum]
A05	GH_A05G0271	AT4G29310	DUF1005 family protein (DUF1005)	-	-	A0A0B0PWA5	A0A0B0PWA5_GOSAR Uncharacterized protein OS=Gossypium arboreum GN=F383_14119 PE=4 SV=1	-	-	PF06219|Protein of unknown function (DUF1005)	IPR010410|Protein of unknown function DUF1005	cellular_component:GO:0009505|plant-type cell wall;	gi|728849827|gb|KHG29270.1|	hypothetical protein F383_14119 [Gossypium arboreum]
A05	GH_A05G0272	AT4G29240	Leucine-rich repeat (LRR) family protein	Q9LHF1	LRX4_ARATH Leucine-rich repeat extensin-like protein 4 OS=Arabidopsis thaliana GN=LRX4 PE=2 SV=1	A0A061GM33	A0A061GM33_THECC Leucine-rich repeat family protein	ath:AT1G28440	HSL1; receptor-like protein kinase HSL1; K00924	PF08263|Leucine rich repeat N-terminal domain	IPR001611|Leucine-rich repeat;IPR013210|Leucine-rich repeat-containing N-terminal, plant-type	-	gi|823224212|ref|XP_012444873.1|	PREDICTED: leucine-rich repeat extensin-like protein 4 [Gossypium raimondii]
A05	GH_A05G0273	AT5G56610	Phosphotyrosine protein phosphatases superfamily protein	Q66GT5	PTPM1_MOUSE Phosphatidylglycerophosphatase and protein-tyrosine phosphatase 1 OS=Mus musculus GN=Ptpmt1 PE=1 SV=1	A0A0B0PGG5	A0A0B0PGG5_GOSAR Protein-tyrosine phosphatase mitochondrial 1 OS=Gossypium arboreum GN=F383_07921 PE=4 SV=1	dosa:Os01t0739200-01	Os01g0739200; Protein-tyrosine phosphatase, dual specificity domain containing protein.; K14165 atypical dual specificity phosphatase [EC:3.1.3.16 3.1.3.48]	PF00782|Dual specificity phosphatase, catalytic domain	IPR000340|Dual specificity phosphatase, catalytic domain;IPR000387|Tyrosine specific protein phosphatases domain;IPR016130|Protein-tyrosine phosphatase, active site;IPR020422|Dual specificity protein phosphatase domain;IPR024950|Dual specificity phosphatase	biological_process:GO:0035335|peptidyl-tyrosine dephosphorylation;molecular_function:GO:0008138|protein tyrosine/serine/threonine phosphatase activity;GO:0004725|protein tyrosine phosphatase activity;	gi|728846100|gb|KHG25543.1|	Protein-tyrosine phosphatase mitochondrial 1 [Gossypium arboreum]
A05	GH_A05G0274	AT4G29230	NAC domain containing protein 75	O49459	NAC73_ARATH NAC domain-containing protein 73 OS=Arabidopsis thaliana GN=NAC073 PE=2 SV=1	A0A0D2UFB9	A0A0D2UFB9_GOSRA Uncharacterized protein OS=Gossypium raimondii GN=B456_009G028900 PE=4 SV=1	-	-	PF02365|No apical meristem (NAM) protein	IPR003441|NAC domain	biological_process:GO:0006355|regulation of transcription, DNA-templated;cellular_component:GO:0005634|nucleus;molecular_function:GO:0003677|DNA binding;	gi|823225646|ref|XP_012445629.1|	PREDICTED: NAC domain-containing protein 62-like [Gossypium raimondii] &gt;gi|823225648|ref|XP_012445631.1| PREDICTED: NAC domain-containing protein 62-like [Gossypium raimondii] &gt;gi|823225650|ref|XP_012445632.1| PREDICTED: NAC domain-containing protein 62-like [Gossypium raimondii] &gt;gi|823225652|ref|XP_012445633.1| PREDICTED: NAC domain-containing protein 62-like [Gossypium raimondii] &gt;…
A05	GH_A05G0275	-	-	P10978	POLX_TOBAC Retrovirus-related Pol polyprotein from transposon TNT 1-94 OS=Nicotiana tabacum PE=2 SV=1	A0A068VDJ5	A0A068VDJ5_COFCA Uncharacterized protein OS=Coffea canephora GN=GSCOC_T00010516001 PE=4 SV=1	tcc:TCM_014797	Transducin	PF14223|gag-polypeptide of LTR copia-type	-	-	gi|661878516|emb|CDP17738.1|	unnamed protein product [Coffea canephora]
A05	GH_A05G0276	AT4G26270	phosphofructokinase 3	Q94AA4	PFKA3_ARATH ATP-dependent 6-phosphofructokinase 3 OS=Arabidopsis thaliana GN=PFK3 PE=1 SV=1	A0A0D2TIA4	A0A0D2TIA4_GOSRA ATP-dependent 6-phosphofructokinase OS=Gossypium raimondii GN=PFK PE=3 SV=1	tcc:TCM_037743	6-phosphofructokinase 3; K00850 6-phosphofructokinase 1 [EC:2.7.1.11]	PF00365|Phosphofructokinase	IPR000023|Phosphofructokinase domain;IPR022953|ATP-dependent 6-phosphofructokinase	biological_process:GO:0061615|glycolytic process through fructose-6-phosphate;GO:0006002|fructose 6-phosphate metabolic process;cellular_component:GO:0005737|cytoplasm;molecular_function:GO:0003872|6-phosphofructokinase activity;GO:0005524|ATP binding;GO:0046872|metal ion binding;	gi|823226661|ref|XP_012446156.1|	PREDICTED: ATP-dependent 6-phosphofructokinase 3 isoform X1 [Gossypium raimondii] &gt;gi|763787325|gb|KJB54321.1| hypothetical protein B456_009G029100 [Gossypium raimondii]
A05	GH_A05G0277	AT2G19790	SNARE-like superfamily protein	O82201	AP4S_ARATH AP-4 complex subunit sigma OS=Arabidopsis thaliana GN=At2g19790 PE=1 SV=1	A0A0B0MI33	A0A0B0MI33_GOSAR Uncharacterized protein OS=Gossypium arboreum GN=F383_20571 PE=4 SV=1	pop:POPTR_0006s15350g	POPTRDRAFT_717550; clathrin adaptor complex small chain family protein; K12403 AP-4 complex subunit sigma-1	PF01217|Clathrin adaptor complex small chain	IPR016635|Adaptor protein complex, sigma subunit;IPR022775|AP complex, mu/sigma subunit	biological_process:GO:0015031|protein transport;molecular_function:GO:0008565|protein transporter activity;	gi|728811767|gb|KHG00435.1|	hypothetical protein F383_20571 [Gossypium arboreum]
A05	GH_A05G0278	AT4G29190	Zinc finger C-x8-C-x5-C-x3-H type family protein	Q9M0G2	C3H49_ARATH Zinc finger CCCH domain-containing protein 49 OS=Arabidopsis thaliana GN=At4g29190 PE=2 SV=1	A0A0D2RT07	A0A0D2RT07_GOSRA Uncharacterized protein OS=Gossypium raimondii GN=B456_009G029300 PE=4 SV=1	mdm:103411391	uncharacterized LOC103411391; K03521 electron transfer flavoprotein beta subunit	PF00642|Zinc finger C-x8-C-x5-C-x3-H type (and similar)	IPR000571|Zinc finger, CCCH-type	molecular_function:GO:0046872|metal ion binding;	gi|823229040|ref|XP_012447265.1|	PREDICTED: zinc finger CCCH domain-containing protein 20-like [Gossypium raimondii] &gt;gi|763787327|gb|KJB54323.1| hypothetical protein B456_009G029300 [Gossypium raimondii]
A05	GH_A05G0279	AT4G29160	SNF7 family protein	Q9SZE4	VP322_ARATH Vacuolar protein sorting-associated protein 32 homolog 2 OS=Arabidopsis thaliana GN=VPS32.2 PE=1 SV=1	A0A0B0MLR9	A0A0B0MLR9_GOSAR Vacuolar sorting-associated protein 32-like protein OS=Gossypium arboreum GN=F383_20570 PE=4 SV=1	cmo:103498351	vacuolar protein sorting-associated protein 32 homolog 2; K12194 charged multivesicular body protein 4	PF03357|Snf7	IPR005024|Snf7 family	biological_process:GO:0007034|vacuolar transport;GO:0070676|intralumenal vesicle formation;cellular_component:GO:0010008|endosome membrane;	gi|728811766|gb|KHG00434.1|	Vacuolar sorting-associated protein 32 -like protein [Gossypium arboreum]
A05	GH_A05G0280	AT1G51760	peptidase M20/M25/M40 family protein	O04373	ILL4_ARATH IAA-amino acid hydrolase ILR1-like 4 OS=Arabidopsis thaliana GN=ILL4 PE=1 SV=2	A0A0D2Q826	A0A0D2Q826_GOSRA Uncharacterized protein OS=Gossypium raimondii GN=B456_009G029600 PE=4 SV=1	tcc:TCM_037723	Peptidase M20	PF01546|Peptidase family M20/M25/M40	IPR002933|Peptidase M20;IPR011650|Peptidase M20, dimerisation domain	biological_process:GO:0008152|metabolic process;molecular_function:GO:0016787|hydrolase activity;	gi|823227469|ref|XP_012446545.1|	PREDICTED: IAA-amino acid hydrolase ILR1-like 4 [Gossypium raimondii] &gt;gi|763787331|gb|KJB54327.1| hypothetical protein B456_009G029600 [Gossypium raimondii]
A05	GH_A05G0281	AT4G26240	histone-lysine N-methyltransferase	-	-	A0A0B0NFZ2	A0A0B0NFZ2_GOSAR Histone-lysine N-methyltransferase EHMT2 OS=Gossypium arboreum GN=F383_12889 PE=4 SV=1	-	-	-	-	cellular_component:GO:0016021|integral component of membrane;	gi|728832312|gb|KHG11755.1|	Histone-lysine N-methyltransferase EHMT2 [Gossypium arboreum]
A05	GH_A05G0282	AT5G56710	Ribosomal protein L31e family protein	Q9M573	RL31_PERFR 60S ribosomal protein L31 OS=Perilla frutescens GN=RPL31 PE=2 SV=1	A0A0D2TCF5	A0A0D2TCF5_GOSRA Uncharacterized protein OS=Gossypium raimondii GN=B456_009G029900 PE=4 SV=1	csv:101204919	60S ribosomal protein L31; K02910 large subunit ribosomal protein L31e	PF01198|Ribosomal protein L31e	IPR000054|Ribosomal protein L31e;IPR020052|Ribosomal protein L31e, conserved site	biological_process:GO:0006412|translation;cellular_component:GO:0005840|ribosome;molecular_function:GO:0003735|structural constituent of ribosome;	gi|823220248|ref|XP_012442834.1|	PREDICTED: 60S ribosomal protein L31 [Gossypium raimondii] &gt;gi|823220250|ref|XP_012442836.1| PREDICTED: 60S ribosomal protein L31 [Gossypium raimondii] &gt;gi|763787308|gb|KJB54304.1| hypothetical protein B456_009G029900 [Gossypium raimondii] &gt;gi|763787309|gb|KJB54305.1| hypothetical protein B456_009G029900 [Gossypium raimondii]
A05	GH_A05G0283	AT5G56730	Insulinase (Peptidase family M16) protein	P31800	QCR1_BOVIN Cytochrome b-c1 complex subunit 1, mitochondrial OS=Bos taurus GN=UQCRC1 PE=1 SV=2	A0A0D2TCI2	A0A0D2TCI2_GOSRA Uncharacterized protein OS=Gossypium raimondii GN=B456_009G030000 PE=3 SV=1	gsl:Gasu_55770	mitochondrial processing peptidase (EC:3.4.24.64); K17732 mitochondrial-processing peptidase subunit beta [EC:3.4.24.64]	PF05193|Peptidase M16 inactive domain	IPR001431|Peptidase M16, zinc-binding site;IPR007863|Peptidase M16, C-terminal;IPR011765|Peptidase M16, N-terminal	biological_process:GO:0043171|peptide catabolic process;GO:0016485|protein processing;GO:0051603|proteolysis involved in cellular protein catabolic process;cellular_component:GO:0005739|mitochondrion;GO:0009507|chloroplast;molecular_function:GO:0004222|metalloendopeptidase activity;GO:0008270|zinc ion binding;	gi|823220237|ref|XP_012442829.1|	PREDICTED: uncharacterized protein LOC105767806 [Gossypium raimondii] &gt;gi|763787338|gb|KJB54334.1| hypothetical protein B456_009G030000 [Gossypium raimondii]
A05	GH_A05G0284	AT4G29430	ribosomal protein S15A E	Q9M0E0	R15A5_ARATH 40S ribosomal protein S15a-5 OS=Arabidopsis thaliana GN=RPS15AE PE=2 SV=1	A0A0D2TIB5	A0A0D2TIB5_GOSRA Uncharacterized protein OS=Gossypium raimondii GN=B456_009G030100 PE=3 SV=1	tcc:TCM_037711	Ribosomal protein S15A E; K02957 small subunit ribosomal protein S15Ae	PF00410|Ribosomal protein S8	IPR000630|Ribosomal protein S8	biological_process:GO:0006412|translation;cellular_component:GO:0005840|ribosome;molecular_function:GO:0003735|structural constituent of ribosome;	gi|823220246|ref|XP_012442833.1|	PREDICTED: 40S ribosomal protein S15a-5 [Gossypium raimondii] &gt;gi|763787340|gb|KJB54336.1| hypothetical protein B456_009G030100 [Gossypium raimondii]
A05	GH_A05G0285	-	-	-	-	A0A0D2RT19	A0A0D2RT19_GOSRA Uncharacterized protein OS=Gossypium raimondii GN=B456_009G030200 PE=4 SV=1	tcc:TCM_037707	Regulator of Vps4 activity in the MVB pathway-like protein isoform 1; K19476 vacuolar protein sorting-associated protein IST1	-	-	biological_process:GO:0015031|protein transport;	gi|823220235|ref|XP_012442828.1|	PREDICTED: GATA zinc finger domain-containing protein 14 isoform X2 [Gossypium raimondii]
A05	GH_A05G0286	AT2G19690	phospholipase A2-beta	Q9XG80	PLA21_ORYSJ Probable phospholipase A2 homolog 1 OS=Oryza sativa subsp. japonica GN=PLA2-I PE=2 SV=1	A0A0D2TCI8	A0A0D2TCI8_GOSRA Uncharacterized protein OS=Gossypium raimondii GN=B456_009G030300 PE=4 SV=1	mus:103978222	probable phospholipase A2 homolog 1; K01047 secretory phospholipase A2 [EC:3.1.1.4]	-	IPR001211|Phospholipase A2;IPR033113|Phospholipase A2, histidine active site	biological_process:GO:0016042|lipid catabolic process;molecular_function:GO:0004623|phospholipase A2 activity;GO:0005509|calcium ion binding;	gi|728832594|gb|KHG12037.1|	putative phospholipase A2 [Gossypium arboreum]
A05	GH_A05G0287	AT4G26210	Mitochondrial ATP synthase subunit G protein	-	-	A0A0D2UFD5	A0A0D2UFD5_GOSRA Uncharacterized protein OS=Gossypium raimondii GN=B456_009G030400 PE=4 SV=1	tcc:TCM_037705	Mitochondrial ATP synthase subunit G protein; K02140 F-type H+-transporting ATPase subunit g	PF04718|Mitochondrial ATP synthase g subunit	IPR006808|ATPase, F0 complex, subunit G, mitochondrial	biological_process:GO:0015986|ATP synthesis coupled proton transport;cellular_component:GO:0000276|mitochondrial proton-transporting ATP synthase complex, coupling factor F(o);molecular_function:GO:0015078|hydrogen ion transmembrane transporter activity;	gi|728832595|gb|KHG12038.1|	putative C22F3.07c [Gossypium arboreum]
A05	GH_A05G0288	AT4G26200	1-amino-cyclopropane-1-carboxylate synthase 7	Q9STR4	1A17_ARATH 1-aminocyclopropane-1-carboxylate synthase 7 OS=Arabidopsis thaliana GN=ACS7 PE=1 SV=1	A0A0D2TCJ4	A0A0D2TCJ4_GOSRA Uncharacterized protein OS=Gossypium raimondii GN=B456_009G030500 PE=3 SV=1	tcc:TCM_037704	1-amino-cyclopropane-1-carboxylate synthase 7; K01762 1-aminocyclopropane-1-carboxylate synthase [EC:4.4.1.14]	PF00155|Aminotransferase class I and II	IPR004838|Aminotransferases, class-I, pyridoxal-phosphate-binding site;IPR004839|Aminotransferase, class I/classII	biological_process:GO:0042218|1-aminocyclopropane-1-carboxylate biosynthetic process;molecular_function:GO:0016847|1-aminocyclopropane-1-carboxylate synthase activity;GO:0042802|identical protein binding;GO:0030170|pyridoxal phosphate binding;	gi|823216090|ref|XP_012440779.1|	PREDICTED: 1-aminocyclopropane-1-carboxylate synthase 7 [Gossypium raimondii] &gt;gi|763787348|gb|KJB54344.1| hypothetical protein B456_009G030500 [Gossypium raimondii]
A05	GH_A05G0289	AT4G29510	arginine methyltransferase 11	Q9SU94	ANM11_ARATH Protein arginine N-methyltransferase 1.1 OS=Arabidopsis thaliana GN=PRMT11 PE=1 SV=1	A0A0D2UFD9	A0A0D2UFD9_GOSRA Uncharacterized protein OS=Gossypium raimondii GN=B456_009G030600 PE=4 SV=1	tcc:TCM_037701	Arginine methyltransferase 11; K11434 protein arginine N-methyltransferase 1 [EC:2.1.1.-]	PF13649|Methyltransferase domain	IPR025799|Protein arginine N-methyltransferase	biological_process:GO:0006479|protein methylation;molecular_function:GO:0008168|methyltransferase activity;	gi|823227089|ref|XP_012446383.1|	PREDICTED: probable protein arginine N-methyltransferase 1.2 [Gossypium raimondii] &gt;gi|763787349|gb|KJB54345.1| hypothetical protein B456_009G030600 [Gossypium raimondii]
A05	GH_A05G0290	AT4G29530	Pyridoxal phosphate phosphatase-related protein	Q9SU92	PPSP3_ARATH Inorganic pyrophosphatase 3 OS=Arabidopsis thaliana GN=At4g29530 PE=2 SV=1	A0A0B0MYE0	A0A0B0MYE0_GOSAR Uncharacterized protein OS=Gossypium arboreum GN=F383_31213 PE=4 SV=1	tcc:TCM_037696	Pyridoxal phosphate phosphatase-related protein; K13248 pyridoxal phosphate phosphatase PHOSPHO2 [EC:3.1.3.74]	PF06888|Putative Phosphatase	IPR016965|Phosphatase PHOSPHO-type	biological_process:GO:0016311|dephosphorylation;molecular_function:GO:0016791|phosphatase activity;	gi|728823568|gb|KHG05357.1|	hypothetical protein F383_31213 [Gossypium arboreum]
A05	GH_A05G0291	AT5G56840	myb-like transcription factor family protein	Q2V9B0	MY1R1_SOLTU Transcription factor MYB1R1 OS=Solanum tuberosum PE=2 SV=1	A0A0D2Q845	A0A0D2Q845_GOSRA Uncharacterized protein OS=Gossypium raimondii GN=B456_009G030900 PE=4 SV=1	cre:CHLREDRAFT_165812	hypothetical protein; K08869 aarF domain-containing kinase	PF00249|Myb-like DNA-binding domain	IPR001005|SANT/Myb domain;IPR001878|Zinc finger, CCHC-type;IPR017930|Myb domain	biological_process:GO:0006355|regulation of transcription, DNA-templated;cellular_component:GO:0005634|nucleus;molecular_function:GO:0003677|DNA binding;GO:0008270|zinc ion binding;	gi|823227618|ref|XP_012446609.1|	PREDICTED: transcription factor MYB1R1-like [Gossypium raimondii] &gt;gi|763787356|gb|KJB54352.1| hypothetical protein B456_009G030900 [Gossypium raimondii]
A05	GH_A05G0292	AT2G19580	tetraspanin2	Q9ZUN5	TET2_ARATH Tetraspanin-2 OS=Arabidopsis thaliana GN=TET2 PE=2 SV=1	A0A0D2UFE8	A0A0D2UFE8_GOSRA Uncharacterized protein OS=Gossypium raimondii GN=B456_009G031000 PE=4 SV=1	smo:SELMODRAFT_231326	hypothetical protein; K17345 tetraspanin-5	PF00335|Tetraspanin family	IPR000301|Tetraspanin;IPR018499|Tetraspanin/Peripherin	cellular_component:GO:0016021|integral component of membrane;	gi|763787359|gb|KJB54355.1|	hypothetical protein B456_009G031000 [Gossypium raimondii]
A05	GH_A05G0293	AT2G19570	cytidine deaminase 1	O65896	CDA1_ARATH Cytidine deaminase 1 OS=Arabidopsis thaliana GN=CDA1 PE=1 SV=1	A0A0D2TID5	A0A0D2TID5_GOSRA Cytidine deaminase OS=Gossypium raimondii GN=B456_009G031100 PE=3 SV=1	tcc:TCM_037679	Cytidine deaminase; K01489 cytidine deaminase [EC:3.5.4.5]	PF00383|Cytidine and deoxycytidylate deaminase zinc-binding region	IPR002125|Cytidine and deoxycytidylate deaminases, zinc-binding;IPR013171|Cytidine/deoxycytidylate deaminase, zinc-binding domain;IPR016192|APOBEC/CMP deaminase, zinc-binding	biological_process:GO:0009972|cytidine deamination;molecular_function:GO:0004126|cytidine deaminase activity;GO:0008270|zinc ion binding;	gi|823228884|ref|XP_012447188.1|	PREDICTED: cytidine deaminase 1-like [Gossypium raimondii] &gt;gi|763787360|gb|KJB54356.1| hypothetical protein B456_009G031100 [Gossypium raimondii]
A05	GH_A05G0294	AT4G26160	atypical CYS HIS rich thioredoxin 1	Q8LEK4	TRL21_ARATH Thioredoxin-like 2-1, chloroplastic OS=Arabidopsis thaliana GN=At4g26160 PE=2 SV=2	A0A0D2RT38	A0A0D2RT38_GOSRA Uncharacterized protein OS=Gossypium raimondii GN=B456_009G031200 PE=4 SV=1	vcn:VOLCADRAFT_47559	trx2; thioredoxin; K03671 thioredoxin 1	PF00085|Thioredoxin	IPR005746|Thioredoxin;IPR013766|Thioredoxin domain;IPR017937|Thioredoxin, conserved site	biological_process:GO:0006662|glycerol ether metabolic process;GO:0055114|oxidation-reduction process;GO:0045454|cell redox homeostasis;cellular_component:GO:0005623|cell;molecular_function:GO:0015035|protein disulfide oxidoreductase activity;	gi|823228888|ref|XP_012447190.1|	PREDICTED: thioredoxin-like 2-1, chloroplastic isoform X2 [Gossypium raimondii] &gt;gi|763787362|gb|KJB54358.1| hypothetical protein B456_009G031200 [Gossypium raimondii]
A05	GH_A05G0295	-	-	-	-	A0A0D2RLP4	A0A0D2RLP4_GOSRA Uncharacterized protein OS=Gossypium raimondii GN=B456_008G247100 PE=4 SV=1	-	-	-	-	-	gi|763785042|gb|KJB52113.1|	hypothetical protein B456_008G247100 [Gossypium raimondii]
A05	GH_A05G0296	AT4G29680	Alkaline-phosphatase-like family protein	O14638	ENPP3_HUMAN Ectonucleotide pyrophosphatase	A0A0D2UFF2	A0A0D2UFF2_GOSRA Uncharacterized protein OS=Gossypium raimondii GN=B456_009G031300 PE=4 SV=1	cit:102630945	ectonucleotide pyrophosphatase	PF01663|Type I phosphodiesterase / nucleotide pyrophosphatase	IPR002591|Type I phosphodiesterase/nucleotide pyrophosphatase/phosphate transferase;IPR024873|Ectonucleotide pyrophosphatase/phosphodiesterase family	biological_process:GO:0008152|metabolic process;cellular_component:GO:0005773|vacuole;GO:0016021|integral component of membrane;molecular_function:GO:0003824|catalytic activity;	gi|823226582|ref|XP_012446113.1|	PREDICTED: ectonucleotide pyrophosphatase
A05	GH_A05G0297	AT4G26150	cytokinin-responsive gata factor 1	Q5HZ36	GAT21_ARATH GATA transcription factor 21 OS=Arabidopsis thaliana GN=GATA21 PE=1 SV=2	A0A0D2TID8	A0A0D2TID8_GOSRA Uncharacterized protein OS=Gossypium raimondii GN=B456_009G031400 PE=4 SV=1	sita:101775857	GATA transcription factor 8-like; K17894 GATA-binding protein 2	PF00320|GATA zinc finger	IPR000679|Zinc finger, GATA-type	biological_process:GO:0006355|regulation of transcription, DNA-templated;molecular_function:GO:0008270|zinc ion binding;GO:0043565|sequence-specific DNA binding;GO:0003700|transcription factor activity, sequence-specific DNA binding;	gi|728829646|gb|KHG09089.1|	Putative GATA transcription factor 22 -like protein [Gossypium arboreum]
A05	GH_A05G0298	AT4G29720	polyamine oxidase 5	Q9SU79	PAO5_ARATH Probable polyamine oxidase 5 OS=Arabidopsis thaliana GN=PAO5 PE=2 SV=1	A0A0D2RT44	A0A0D2RT44_GOSRA Uncharacterized protein OS=Gossypium raimondii GN=B456_009G031500 PE=4 SV=1	tcc:TCM_037662	Polyamine oxidase 5; K12259 spermine oxidase [EC:1.5.3.16 1.5.3.-]	PF01593|Flavin containing amine oxidoreductase	IPR002937|Amine oxidase	biological_process:GO:0055114|oxidation-reduction process;GO:0048510|regulation of timing of transition from vegetative to reproductive phase;cellular_component:GO:0005737|cytoplasm;molecular_function:GO:1990534|thermospermine oxidase activity;	gi|728829644|gb|KHG09087.1|	putative polyamine oxidase 5 -like protein [Gossypium arboreum]
A05	GH_A05G0299	AT2G19520	Transducin family protein / WD-40 repeat family protein	O22607	MSI4_ARATH WD-40 repeat-containing protein MSI4 OS=Arabidopsis thaliana GN=MSI4 PE=1 SV=3	A0A0D2RT59	A0A0D2RT59_GOSRA Uncharacterized protein OS=Gossypium raimondii GN=B456_009G031600 PE=4 SV=1	tcc:TCM_037659	Transducin family protein	PF00400|WD domain, G-beta repeat	IPR001680|WD40 repeat;IPR017986|WD40-repeat-containing domain;IPR022052|Histone-binding protein RBBP4, N-terminal	-	gi|823223267|ref|XP_012444369.1|	PREDICTED: WD-40 repeat-containing protein MSI4-like [Gossypium raimondii] &gt;gi|763787377|gb|KJB54373.1| hypothetical protein B456_009G031600 [Gossypium raimondii]
A05	GH_A05G0300	AT3G47590	alpha/beta-Hydrolases superfamily protein	Q07379	YD057_YEAST Putative uncharacterized protein YDL057W OS=Saccharomyces cerevisiae (strain ATCC 204508	A0A0B0N3Q9	A0A0B0N3Q9_GOSAR Uncharacterized protein OS=Gossypium arboreum GN=F383_13336 PE=4 SV=1	tcc:TCM_046919	Alpha	PF12146|Serine aminopeptidase, S33	IPR022742|Serine aminopeptidase, S33	molecular_function:GO:0016787|hydrolase activity;	gi|728829645|gb|KHG09088.1|	uncharacterized protein F383_13336 [Gossypium arboreum]
A05	GH_A05G0301	AT5G56960	basic helix-loop-helix (bHLH) DNA-binding family protein	E3SXU4	BHLHW_PEA Basic helix-loop-helix protein A OS=Pisum sativum GN=BHLH PE=3 SV=1	A0A0D2UFH1	A0A0D2UFH1_GOSRA Uncharacterized protein OS=Gossypium raimondii GN=B456_009G031900 PE=4 SV=1	mus:103972203	transcription factor MYC3-like; K13422 transcription factor MYC2	PF00010|Helix-loop-helix DNA-binding domain	IPR011598|Myc-type, basic helix-loop-helix (bHLH) domain	molecular_function:GO:0003677|DNA binding;GO:0046983|protein dimerization activity;	gi|763787389|gb|KJB54385.1|	hypothetical protein B456_009G031900 [Gossypium raimondii]
A05	GH_A05G0302	AT5G27260	Myb/SANT-like DNA-binding domain protein	O82368	Y2988_ARATH Uncharacterized protein At2g29880 OS=Arabidopsis thaliana GN=At2g29880 PE=2 SV=1	A0A0D2PXU0	A0A0D2PXU0_GOSRA Uncharacterized protein OS=Gossypium raimondii GN=B456_002G2175002 PE=4 SV=1	tcc:TCM_044582	DNA gyrase subunit A; K02469 DNA gyrase subunit A [EC:5.99.1.3]	PF12776|Myb/SANT-like DNA-binding domain	IPR024752|Myb/SANT-like domain	-	gi|763744380|gb|KJB11819.1|	hypothetical protein B456_002G2175002 [Gossypium raimondii]
A05	GH_A05G0303	AT2G19480	nucleosome assembly protein 1%3B2	Q70Z18	NAP1B_TOBAC Nucleosome assembly protein 1;2 OS=Nicotiana tabacum GN=NAP1;2 PE=1 SV=1	A0A0D2TIF0	A0A0D2TIF0_GOSRA Uncharacterized protein OS=Gossypium raimondii GN=B456_009G032000 PE=3 SV=1	vvi:100267878	nucleosome assembly protein 1;4-like; K11279 nucleosome assembly protein 1-like 1	PF00956|Nucleosome assembly protein (NAP)	IPR002164|Nucleosome assembly protein (NAP)	biological_process:GO:0006334|nucleosome assembly;cellular_component:GO:0005634|nucleus;molecular_function:GO:0051082|unfolded protein binding;	gi|823223419|ref|XP_012444449.1|	PREDICTED: nucleosome assembly protein 1;3-like isoform X2 [Gossypium raimondii] &gt;gi|763787368|gb|KJB54364.1| hypothetical protein B456_009G032000 [Gossypium raimondii] &gt;gi|763787375|gb|KJB54371.1| hypothetical protein B456_009G032000 [Gossypium raimondii]
A05	GH_A05G0304	AT5G56940	Ribosomal protein S16 family protein	P82915	RT16_BOVIN 28S ribosomal protein S16, mitochondrial OS=Bos taurus GN=MRPS16 PE=1 SV=2	A0A0D2UFH8	A0A0D2UFH8_GOSRA Uncharacterized protein OS=Gossypium raimondii GN=B456_009G032100 PE=3 SV=1	tcc:TCM_037640	Ribosomal protein S16 family protein; K02959 small subunit ribosomal protein S16	PF00886|Ribosomal protein S16	IPR000307|Ribosomal protein S16	biological_process:GO:0006412|translation;cellular_component:GO:0009536|plastid;GO:0005840|ribosome;GO:0005739|mitochondrion;molecular_function:GO:0003735|structural constituent of ribosome;	gi|823223421|ref|XP_012444450.1|	PREDICTED: 37S ribosomal protein S16, mitochondrial-like [Gossypium raimondii] &gt;gi|763787399|gb|KJB54395.1| hypothetical protein B456_009G032100 [Gossypium raimondii] &gt;gi|763787400|gb|KJB54396.1| hypothetical protein B456_009G032100 [Gossypium raimondii]
A05	GH_A05G0305	AT5G56930	CCCH-type zinc finger family protein	Q9LTS7	C3H65_ARATH Zinc finger CCCH domain-containing protein 65 OS=Arabidopsis thaliana GN=EMB1789 PE=2 SV=1	A0A0D2Q894	A0A0D2Q894_GOSRA Uncharacterized protein OS=Gossypium raimondii GN=B456_009G032200 PE=4 SV=1	ota:Ot02g05300	Polyadenylation factor I complex, subunit, Yth1 (CPSF subunit) (ISS); K14404 cleavage and polyadenylation specificity factor subunit 4	-	IPR000571|Zinc finger, CCCH-type	molecular_function:GO:0046872|metal ion binding;	gi|823223410|ref|XP_012444445.1|	PREDICTED: uncharacterized protein LOC105768805 isoform X1 [Gossypium raimondii] &gt;gi|763787401|gb|KJB54397.1| hypothetical protein B456_009G032200 [Gossypium raimondii]
A05	GH_A05G0306	AT2G26150	heat shock transcription factor A2	O80982	HSFA2_ARATH Heat stress transcription factor A-2 OS=Arabidopsis thaliana GN=HSFA2 PE=1 SV=1	A0A0D2RT87	A0A0D2RT87_GOSRA Uncharacterized protein OS=Gossypium raimondii GN=B456_009G032300 PE=3 SV=1	cit:102616876	heat shock factor protein HSF30-like; K09419 heat shock transcription factor, other eukaryote	PF00447|HSF-type DNA-binding	IPR000232|Heat shock factor (HSF)-type, DNA-binding;IPR027725|Heat shock transcription factor family	biological_process:GO:0006355|regulation of transcription, DNA-templated;cellular_component:GO:0005634|nucleus;molecular_function:GO:0003700|transcription factor activity, sequence-specific DNA binding;GO:0043565|sequence-specific DNA binding;	gi|823230763|ref|XP_012448100.1|	PREDICTED: heat stress transcription factor A-7a-like [Gossypium raimondii] &gt;gi|763787402|gb|KJB54398.1| hypothetical protein B456_009G032300 [Gossypium raimondii]
A05	GH_A05G0307	AT4G33050	calmodulin-binding family protein	O82645	IQM1_ARATH IQ domain-containing protein IQM1 OS=Arabidopsis thaliana GN=IQM1 PE=1 SV=1	A0A0D2TCQ4	A0A0D2TCQ4_GOSRA Uncharacterized protein OS=Gossypium raimondii GN=B456_009G032400 PE=4 SV=1	-	-	-	-	-	gi|823229994|ref|XP_012447734.1|	PREDICTED: uncharacterized protein LOC105770913 [Gossypium raimondii] &gt;gi|763787403|gb|KJB54399.1| hypothetical protein B456_009G032400 [Gossypium raimondii]
A05	GH_A05G0308	AT3G13898	EPIDERMAL PATTERNING FACTOR-like protein	C4B8C4	EPFL3_ARATH EPIDERMAL PATTERNING FACTOR-like protein 3 OS=Arabidopsis thaliana GN=EPFL3 PE=1 SV=1	A0A0D2UFI4	A0A0D2UFI4_GOSRA Uncharacterized protein OS=Gossypium raimondii GN=B456_009G032500 PE=4 SV=1	-	-	PF17181|Epidermal patterning factor proteins	-	-	gi|823215945|ref|XP_012440706.1|	PREDICTED: EPIDERMAL PATTERNING FACTOR-like protein 5 isoform X1 [Gossypium raimondii] &gt;gi|763787404|gb|KJB54400.1| hypothetical protein B456_009G032500 [Gossypium raimondii]
A05	GH_A05G0309	AT4G26100	casein kinase 1	P42158	KC1D_ARATH Casein kinase I isoform delta-like OS=Arabidopsis thaliana GN=At4g26100 PE=2 SV=2	A0A0B0NFE3	A0A0B0NFE3_GOSAR Uncharacterized protein OS=Gossypium arboreum GN=F383_02311 PE=4 SV=1	tcc:TCM_037626	Casein kinase 1 isoform 2; K02218 casein kinase 1 [EC:2.7.11.1]	PF00069|Protein kinase domain	IPR000719|Protein kinase domain;IPR008271|Serine/threonine-protein kinase, active site;IPR017441|Protein kinase, ATP binding site	biological_process:GO:0006468|protein phosphorylation;molecular_function:GO:0005524|ATP binding;GO:0004674|protein serine/threonine kinase activity;	gi|728831929|gb|KHG11372.1|	hypothetical protein F383_02311 [Gossypium arboreum]
A05	GH_A05G0310	AT5G57020	myristoyl-CoA:protein N-myristoyltransferase	Q9LTR9	NMT1_ARATH Glycylpeptide N-tetradecanoyltransferase 1 OS=Arabidopsis thaliana GN=NMT1 PE=1 SV=2	A0A0B0NHX6	A0A0B0NHX6_GOSAR Glycylpeptide N-tetradecanoyltransferase OS=Gossypium arboreum GN=F383_02313 PE=3 SV=1	tcc:TCM_037621	Myristoyl-CoA:protein N-myristoyltransferase isoform 1; K00671 glycylpeptide N-tetradecanoyltransferase [EC:2.3.1.97]	PF02799|Myristoyl-CoA:protein N-myristoyltransferase, C-terminal domain	IPR000903|Myristoyl-CoA:protein N-myristoyltransferase;IPR022676|Myristoyl-CoA:protein N-myristoyltransferase, N-terminal;IPR022677|Myristoyl-CoA:protein N-myristoyltransferase, C-terminal;IPR022678|Myristoyl-CoA:protein N-myristoyltransferase, conserved site	biological_process:GO:0006499|N-terminal protein myristoylation;molecular_function:GO:0004379|glycylpeptide N-tetradecanoyltransferase activity;	gi|728831931|gb|KHG11374.1|	Glycylpeptide N-tetradecanoyltransferase 1 -like protein [Gossypium arboreum]
A05	GH_A05G0311	AT5G57030	Lycopene beta/epsilon cyclase protein	Q38932	LCYE_ARATH Lycopene epsilon cyclase, chloroplastic OS=Arabidopsis thaliana GN=LUT2 PE=1 SV=2	A0A0D2TCR3	A0A0D2TCR3_GOSRA Uncharacterized protein OS=Gossypium raimondii GN=B456_009G032900 PE=4 SV=1	tcc:TCM_037617	Lycopene beta	PF05834|Lycopene cyclase protein	-	biological_process:GO:0016123|xanthophyll biosynthetic process;GO:0055114|oxidation-reduction process;cellular_component:GO:0016021|integral component of membrane;molecular_function:GO:0016705|oxidoreductase activity, acting on paired donors, with incorporation or reduction of molecular oxygen;	gi|823227243|ref|XP_012446455.1|	PREDICTED: lycopene epsilon cyclase, chloroplastic-like isoform X1 [Gossypium raimondii] &gt;gi|763787413|gb|KJB54409.1| hypothetical protein B456_009G032900 [Gossypium raimondii]
A05	GH_A05G0312	AT4G26090	NB-ARC domain-containing disease resistance protein	Q42484	RPS2_ARATH Disease resistance protein RPS2 OS=Arabidopsis thaliana GN=RPS2 PE=1 SV=1	A0A0D2RTA4	A0A0D2RTA4_GOSRA Uncharacterized protein OS=Gossypium raimondii GN=B456_009G033000 PE=4 SV=1	jcu:105637910	disease resistance protein RPS2; K13459 disease resistance protein RPS2	PF00931|NB-ARC domain	IPR001611|Leucine-rich repeat;IPR002182|NB-ARC	biological_process:GO:0042742|defense response to bacterium;GO:0016045|detection of bacterium;GO:0009626|plant-type hypersensitive response;cellular_component:GO:0005886|plasma membrane;molecular_function:GO:0043531|ADP binding;	gi|823227235|ref|XP_012446451.1|	PREDICTED: disease resistance protein RPS2 isoform X1 [Gossypium raimondii] &gt;gi|763787417|gb|KJB54413.1| hypothetical protein B456_009G033000 [Gossypium raimondii]
A05	GH_A05G0313	AT5G49690	UDP-Glycosyltransferase superfamily protein	Q9LTA3	U91C1_ARATH UDP-glycosyltransferase 91C1 OS=Arabidopsis thaliana GN=UGT91C1 PE=2 SV=1	A0A0D2TCR6	A0A0D2TCR6_GOSRA Uncharacterized protein OS=Gossypium raimondii GN=B456_009G033100 PE=4 SV=1	gmx:100793463	GmSGT3, Gma.55603; UDP-glycosyltransferase 91A1-like (EC:2.4.1.273); K18823 soyasaponin III rhamnosyltransferase [EC:2.4.1.273]	PF00201|UDP-glucoronosyl and UDP-glucosyl transferase	IPR002213|UDP-glucuronosyl/UDP-glucosyltransferase	biological_process:GO:0008152|metabolic process;molecular_function:GO:0016758|transferase activity, transferring hexosyl groups;	gi|823230389|ref|XP_012447922.1|	PREDICTED: UDP-glycosyltransferase 91C1-like [Gossypium raimondii] &gt;gi|823230391|ref|XP_012447923.1| PREDICTED: UDP-glycosyltransferase 91C1-like [Gossypium raimondii]
A05	GH_A05G0314	AT5G49690	UDP-Glycosyltransferase superfamily protein	Q9LTA3	U91C1_ARATH UDP-glycosyltransferase 91C1 OS=Arabidopsis thaliana GN=UGT91C1 PE=2 SV=1	A0A0D2UFK4	A0A0D2UFK4_GOSRA Uncharacterized protein OS=Gossypium raimondii GN=B456_009G033400 PE=4 SV=1	gmx:100793463	GmSGT3, Gma.55603; UDP-glycosyltransferase 91A1-like (EC:2.4.1.273); K18823 soyasaponin III rhamnosyltransferase [EC:2.4.1.273]	PF00201|UDP-glucoronosyl and UDP-glucosyl transferase	IPR002213|UDP-glucuronosyl/UDP-glucosyltransferase	biological_process:GO:0008152|metabolic process;molecular_function:GO:0016758|transferase activity, transferring hexosyl groups;	gi|823215624|ref|XP_012440558.1|	PREDICTED: UDP-glycosyltransferase 91C1-like [Gossypium raimondii]
A05	GH_A05G0315	AT4G33080	AGC (cAMP-dependent%2C cGMP-dependent and protein kinase C) kinase family protein	Q6TGC6	CBK1_PNECA Serine	A0A0D2Q8C8	A0A0D2Q8C8_GOSRA Uncharacterized protein OS=Gossypium raimondii GN=B456_009G033500 PE=4 SV=1	egu:105047947	serine	PF00069|Protein kinase domain	IPR000719|Protein kinase domain;IPR000961|AGC-kinase, C-terminal;IPR008271|Serine/threonine-protein kinase, active site;IPR017441|Protein kinase, ATP binding site	biological_process:GO:0006468|protein phosphorylation;molecular_function:GO:0005524|ATP binding;GO:0004674|protein serine/threonine kinase activity;	gi|823230327|ref|XP_012447890.1|	PREDICTED: serine
A05	GH_A05G0316	AT2G19390	serine/arginine repetitive matrix protein	-	-	A0A0B0MQR8	A0A0B0MQR8_GOSAR Transcriptional adapter 3 OS=Gossypium arboreum GN=F383_23646 PE=4 SV=1	-	-	PF10198|Histone acetyltransferases subunit 3	IPR019340|Histone acetyltransferases subunit 3	-	gi|728815316|gb|KHG01804.1|	Transcriptional adapter 3 [Gossypium arboreum]
A05	GH_A05G0317	AT4G29810	MAP kinase kinase 2	Q9S7U9	M2K2_ARATH Mitogen-activated protein kinase kinase 2 OS=Arabidopsis thaliana GN=MKK2 PE=1 SV=2	S4S5K1	S4S5K1_GOSHI MAPKK1 OS=Gossypium hirsutum GN=MAPKK1 PE=2 SV=1	tcc:TCM_037596	MAP kinase kinase 2; K04368 mitogen-activated protein kinase kinase 1 [EC:2.7.12.2]	PF00069|Protein kinase domain	IPR000719|Protein kinase domain;IPR001245|Serine-threonine/tyrosine-protein kinase catalytic domain;IPR008271|Serine/threonine-protein kinase, active site;IPR017441|Protein kinase, ATP binding site	biological_process:GO:0006468|protein phosphorylation;molecular_function:GO:0004674|protein serine/threonine kinase activity;GO:0005524|ATP binding;	gi|356690046|gb|AET36537.1|	MAPKK1 [Gossypium hirsutum] &gt;gi|408717369|gb|AFU83099.1| mitogen-associated protein kinase kinase 1 [Gossypium hirsutum]
A05	GH_A05G0318	AT4G29820	homolog of CFIM-25	Q94AF0	CFIS1_ARATH Pre-mRNA cleavage factor Im 25 kDa subunit 1 OS=Arabidopsis thaliana GN=CFIS1 PE=1 SV=1	A0A0D2UFL0	A0A0D2UFL0_GOSRA Uncharacterized protein OS=Gossypium raimondii GN=B456_009G033900 PE=4 SV=1	tcc:TCM_037594	CFIM-25 isoform 1; K14397 cleavage and polyadenylation specificity factor subunit 5	PF13869|Nucleotide hydrolase	IPR016706|Cleavage/polyadenylation specificity factor subunit 5	biological_process:GO:0006378|mRNA polyadenylation;cellular_component:GO:0005849|mRNA cleavage factor complex;molecular_function:GO:0003729|mRNA binding;GO:0016787|hydrolase activity;	gi|823221754|ref|XP_012443573.1|	PREDICTED: pre-mRNA cleavage factor Im 25 kDa subunit 1-like [Gossypium raimondii] &gt;gi|763787439|gb|KJB54435.1| hypothetical protein B456_009G033900 [Gossypium raimondii] &gt;gi|763787440|gb|KJB54436.1| hypothetical protein B456_009G033900 [Gossypium raimondii]
A05	GH_A05G0319	AT2G19385	zinc ion binding protein	O64571	UBA1C_ARATH UBP1-associated proteins 1C OS=Arabidopsis thaliana GN=UBA1C PE=3 SV=2	A0A0D2LRZ4	A0A0D2LRZ4_GOSRA Uncharacterized protein OS=Gossypium raimondii GN=B456_001G013900 PE=4 SV=1	vvi:100252615	UBP1-associated proteins 1C; K15263 cell growth-regulating nucleolar protein	PF08790|LYAR-type C2HC zinc finger	IPR003604|Zinc finger, U1-type;IPR014898|Zinc finger, C2H2, LYAR-type	molecular_function:GO:0005488|binding;	gi|590575595|ref|XP_007012731.1|	Zinc ion binding, putative isoform 1 [Theobroma cacao] &gt;gi|508783094|gb|EOY30350.1| Zinc ion binding, putative isoform 1 [Theobroma cacao]
A05	GH_A05G0320	AT5G57070	hydroxyproline-rich glycoprotein family protein	-	-	A0A0D2Q8D9	A0A0D2Q8D9_GOSRA Uncharacterized protein OS=Gossypium raimondii GN=B456_009G034000 PE=4 SV=1	pop:POPTR_0006s14810g	POPTRDRAFT_561029; hydroxyproline-rich glycoprotein; K05747 Wiskott-Aldrich syndrome protein	PF05553|Cotton fibre expressed protein	IPR008480|Protein of unknown function DUF761, plant	cellular_component:GO:0016020|membrane;	gi|823224107|ref|XP_012444816.1|	PREDICTED: verprolin-like [Gossypium raimondii]
A05	GH_A05G0321	AT2G36780	UDP-Glycosyltransferase superfamily protein	Q9ZQ96	U73C3_ARATH UDP-glycosyltransferase 73C3 OS=Arabidopsis thaliana GN=UGT73C3 PE=2 SV=1	A0A0D2RTD4	A0A0D2RTD4_GOSRA Uncharacterized protein (Fragment) OS=Gossypium raimondii GN=B456_009G034100 PE=4 SV=1	egr:104438941	UDP-glycosyltransferase 73C3-like; K13496 UDP-glucosyl transferase 73C [EC:2.4.1.-]	PF00201|UDP-glucoronosyl and UDP-glucosyl transferase	IPR002213|UDP-glucuronosyl/UDP-glucosyltransferase	molecular_function:GO:0016740|transferase activity;	gi|763787442|gb|KJB54438.1|	hypothetical protein B456_009G034100, partial [Gossypium raimondii]
A05	GH_A05G0322	AT4G29840	Pyridoxal-5'-phosphate-dependent enzyme family protein	Q9S7B5	THRC1_ARATH Threonine synthase 1, chloroplastic OS=Arabidopsis thaliana GN=TS1 PE=1 SV=1	A0A0D2TCU1	A0A0D2TCU1_GOSRA Uncharacterized protein OS=Gossypium raimondii GN=B456_009G034200 PE=4 SV=1	tcc:TCM_037587	Pyridoxal-5'-phosphate-dependent enzyme family protein; K01733 threonine synthase [EC:4.2.3.1]	PF00291|Pyridoxal-phosphate dependent enzyme	IPR000634|Serine/threonine dehydratase, pyridoxal-phosphate-binding site;IPR001926|Tryptophan synthase beta subunit-like PLP-dependent enzyme	biological_process:GO:0006520|cellular amino acid metabolic process;cellular_component:GO:0009570|chloroplast stroma;GO:0005829|cytosol;molecular_function:GO:0004795|threonine synthase activity;GO:0030170|pyridoxal phosphate binding;	gi|823224109|ref|XP_012444817.1|	PREDICTED: threonine synthase 1, chloroplastic-like [Gossypium raimondii] &gt;gi|763787443|gb|KJB54439.1| hypothetical protein B456_009G034200 [Gossypium raimondii]
A05	GH_A05G0323	AT5G20490	myosin family protein with Dil	F4K5J1	MYO17_ARATH Myosin-17 OS=Arabidopsis thaliana GN=XI-K PE=1 SV=2	A0A0D2UFL2	A0A0D2UFL2_GOSRA Uncharacterized protein OS=Gossypium raimondii GN=B456_009G034300 PE=4 SV=1	tcc:TCM_037586	Myosin family protein with Dil domain isoform 1; K10357 myosin V	PF00612|IQ calmodulin-binding motif	IPR000048|IQ motif, EF-hand binding site;IPR001609|Myosin head, motor domain;IPR002710|Dilute domain;IPR004009|Myosin, N-terminal, SH3-like	cellular_component:GO:0016459|myosin complex;molecular_function:GO:0003779|actin binding;GO:0003774|motor activity;GO:0005524|ATP binding;	gi|823221648|ref|XP_012443521.1|	PREDICTED: myosin-17 isoform X1 [Gossypium raimondii] &gt;gi|823221650|ref|XP_012443522.1| PREDICTED: myosin-17 isoform X1 [Gossypium raimondii] &gt;gi|763787444|gb|KJB54440.1| hypothetical protein B456_009G034300 [Gossypium raimondii]
A05	GH_A05G0324	AT5G20610	EEIG1/EHBP1 protein amino-terminal domain protein	-	-	A0A0B0P4M8	A0A0B0P4M8_GOSAR Phage-like element PBSX protein xkdP OS=Gossypium arboreum GN=F383_07764 PE=4 SV=1	-	-	PF10358|N-terminal C2 in EEIG1 and EHBP1 proteins	IPR018392|LysM domain;IPR019448|EEIG1/EHBP1 N-terminal domain	-	gi|728839666|gb|KHG19109.1|	Phage-like element PBSX protein xkdP [Gossypium arboreum]
A05	GH_A05G0325	AT5G20540	BREVIS RADIX-like 4	Q8GZ92	BRXL4_ARATH Protein Brevis radix-like 4 OS=Arabidopsis thaliana GN=BRXL4 PE=2 SV=1	A0A0D2TIP6	A0A0D2TIP6_GOSRA Uncharacterized protein OS=Gossypium raimondii GN=B456_009G034500 PE=4 SV=1	-	-	PF13713|Transcription factor BRX N-terminal domain	IPR013591|Brevis radix (BRX) domain;IPR027988|Transcription factor BREVIS RADIX, N-terminal domain	-	gi|823226635|ref|XP_012446142.1|	PREDICTED: protein Brevis radix-like 4 [Gossypium raimondii] &gt;gi|823226637|ref|XP_012446143.1| PREDICTED: protein Brevis radix-like 4 [Gossypium raimondii] &gt;gi|823226639|ref|XP_012446144.1| PREDICTED: protein Brevis radix-like 4 [Gossypium raimondii] &gt;gi|823226641|ref|XP_012446145.1| PREDICTED: protein Brevis radix-like 4 [Gossypium raimondii] &gt;gi|823226643|ref|XP_012446146.1| PREDICT…
A05	GH_A05G0326	AT2G06520	photosystem II subunit X	-	-	A0A0D2TCT5	A0A0D2TCT5_GOSRA Uncharacterized protein OS=Gossypium raimondii GN=B456_009G034600 PE=4 SV=1	vcn:VOLCADRAFT_106026	psbx; hypothetical protein; K02259 cytochrome c oxidase assembly protein subunit 15	PF06596|Photosystem II reaction centre X protein (PsbX)	IPR009518|Photosystem II PsbX	biological_process:GO:0015979|photosynthesis;cellular_component:GO:0009523|photosystem II;GO:0016021|integral component of membrane;	gi|823226651|ref|XP_012446151.1|	PREDICTED: uncharacterized protein LOC105769810 [Gossypium raimondii] &gt;gi|763787438|gb|KJB54434.1| hypothetical protein B456_009G034600 [Gossypium raimondii]
A05	GH_A05G0327	-	-	-	-	-	-	-	-	-	-	-	-	-
A05	GH_A05G0328	AT5G35530	Ribosomal protein S3 family protein	Q9FJA6	RS33_ARATH 40S ribosomal protein S3-3 OS=Arabidopsis thaliana GN=RPS3C PE=1 SV=1	A0A0D2TIG3	A0A0D2TIG3_GOSRA Uncharacterized protein OS=Gossypium raimondii GN=B456_009G034700 PE=3 SV=1	tcc:TCM_037565	Ribosomal protein S3 family protein; K02985 small subunit ribosomal protein S3e	PF07650|KH domain	IPR004044|K Homology domain, type 2;IPR018280|Ribosomal protein S3, conserved site	biological_process:GO:0006412|translation;cellular_component:GO:0015935|small ribosomal subunit;molecular_function:GO:0003723|RNA binding;GO:0003735|structural constituent of ribosome;	gi|728839662|gb|KHG19105.1|	40S ribosomal S3-3 -like protein [Gossypium arboreum]
A05	GH_A05G0329	AT2G06255	ELF4-like 3	Q570U6	EF4L4_ARATH Protein ELF4-LIKE 4 OS=Arabidopsis thaliana GN=EFL4 PE=2 SV=1	A0A0D2TGB6	A0A0D2TGB6_GOSRA Uncharacterized protein OS=Gossypium raimondii GN=B456_009G034800 PE=4 SV=1	-	-	PF07011|Protein of unknown function (DUF1313)	IPR009741|Protein of unknown function DUF1313	-	gi|823229532|ref|XP_012447505.1|	PREDICTED: protein ELF4-LIKE 3-like [Gossypium raimondii] &gt;gi|823229534|ref|XP_012447506.1| PREDICTED: protein ELF4-LIKE 3-like [Gossypium raimondii] &gt;gi|763786544|gb|KJB53540.1| hypothetical protein B456_009G034800 [Gossypium raimondii] &gt;gi|763786545|gb|KJB53541.1| hypothetical protein B456_009G034800 [Gossypium raimondii]
A05	GH_A05G0330	AT2G31670	Stress responsive alpha-beta barrel domain protein	-	-	A0A0D2RTF6	A0A0D2RTF6_GOSRA Uncharacterized protein OS=Gossypium raimondii GN=B456_009G034900 PE=4 SV=1	-	-	PF07876|Stress responsive A/B Barrel Domain	IPR013097|Stress responsive alpha-beta barrel	-	gi|823228388|ref|XP_012446957.1|	PREDICTED: uncharacterized protein LOC105770342 isoform X1 [Gossypium raimondii] &gt;gi|823228390|ref|XP_012446958.1| PREDICTED: uncharacterized protein LOC105770342 isoform X1 [Gossypium raimondii] &gt;gi|763787457|gb|KJB54453.1| hypothetical protein B456_009G034900 [Gossypium raimondii] &gt;gi|763787458|gb|KJB54454.1| hypothetical protein B456_009G034900 [Gossypium raimondii] &gt;gi|763787460|g…
A05	GH_A05G0331	AT3G14620	cytochrome P450%2C family 72%2C subfamily A%2C polypeptide 8	H2DH21	C7A29_PANGI Cytochrome P450 CYP72A219 OS=Panax ginseng PE=2 SV=1	A0A0D2Q8F9	A0A0D2Q8F9_GOSRA Uncharacterized protein OS=Gossypium raimondii GN=B456_009G035000 PE=3 SV=1	cmo:103486998	cytochrome P450 CYP72A219-like; K07426 cytochrome P450, family 4, subfamily B, polypeptide 1 [EC:1.14.14.1]	PF00067|Cytochrome P450	IPR001128|Cytochrome P450	biological_process:GO:0055114|oxidation-reduction process;molecular_function:GO:0020037|heme binding;GO:0016705|oxidoreductase activity, acting on paired donors, with incorporation or reduction of molecular oxygen;GO:0004497|monooxygenase activity;GO:0005506|iron ion binding;	gi|823230747|ref|XP_012448092.1|	PREDICTED: cytochrome P450 72A15-like [Gossypium raimondii] &gt;gi|763787461|gb|KJB54457.1| hypothetical protein B456_009G035000 [Gossypium raimondii]
A05	GH_A05G0332	AT5G09380	RNA polymerase III RPC4	Q5E9Z7	RPC4_BOVIN DNA-directed RNA polymerase III subunit RPC4 OS=Bos taurus GN=POLR3D PE=2 SV=1	A0A0D2UFN5	A0A0D2UFN5_GOSRA Uncharacterized protein OS=Gossypium raimondii GN=B456_009G035100 PE=4 SV=1	vvi:100256088	uncharacterized LOC100256088; K03026 DNA-directed RNA polymerase III subunit RPC4	PF05132|RNA polymerase III RPC4	IPR007811|DNA-directed RNA polymerase III subunit RPC4	biological_process:GO:0006383|transcription from RNA polymerase III promoter;cellular_component:GO:0005666|DNA-directed RNA polymerase III complex;molecular_function:GO:0003899|DNA-directed RNA polymerase activity;GO:0003677|DNA binding;	gi|823230749|ref|XP_012448093.1|	PREDICTED: uncharacterized protein LOC105771231 isoform X1 [Gossypium raimondii] &gt;gi|763787464|gb|KJB54460.1| hypothetical protein B456_009G035100 [Gossypium raimondii]
A05	GH_A05G0333	AT3G13960	growth-regulating factor 5	Q6AWY6	GRF3_ORYSJ Growth-regulating factor 3 OS=Oryza sativa subsp. japonica GN=GRF3 PE=3 SV=2	A0A0B0P2H2	A0A0B0P2H2_GOSAR Uncharacterized protein OS=Gossypium arboreum GN=F383_07760 PE=4 SV=1	gmx:100801287	uncharacterized LOC100801287; K15601 lysine-specific demethylase 3 [EC:1.14.11.-]	PF08879|WRC	IPR014977|WRC domain;IPR014978|Glutamine-Leucine-Glutamine, QLQ;IPR031137|Growth-regulating factor	biological_process:GO:0006355|regulation of transcription, DNA-templated;GO:0032502|developmental process;cellular_component:GO:0005634|nucleus;molecular_function:GO:0005524|ATP binding;	gi|728839664|gb|KHG19107.1|	hypothetical protein F383_07760 [Gossypium arboreum]
A05	GH_A05G0334	AT5G35560	DENN (AEX-3) domain-containing protein	Q6NXD8	DEN5B_DANRE DENN domain-containing protein 5B OS=Danio rerio GN=dennd5b PE=2 SV=2	A0A0D2UFP1	A0A0D2UFP1_GOSRA Uncharacterized protein OS=Gossypium raimondii GN=B456_009G035300 PE=4 SV=1	-	-	PF02141|DENN (AEX-3) domain	IPR001194|DENN domain;IPR005112|dDENN domain;IPR005113|uDENN domain	-	gi|823225032|ref|XP_012445304.1|	PREDICTED: uncharacterized protein LOC105769311 isoform X1 [Gossypium raimondii] &gt;gi|823225034|ref|XP_012445305.1| PREDICTED: uncharacterized protein LOC105769311 isoform X1 [Gossypium raimondii] &gt;gi|823225036|ref|XP_012445306.1| PREDICTED: uncharacterized protein LOC105769311 isoform X1 [Gossypium raimondii] &gt;gi|823225038|ref|XP_012445307.1| PREDICTED: uncharacterized protein LOC1057693…
A05	GH_A05G0335	AT2G06050	oxophytodienoate-reductase 3	Q9FEW9	OPR3_SOLLC 12-oxophytodienoate reductase 3 OS=Solanum lycopersicum GN=OPR3 PE=1 SV=1	A0A0D2TCY5	A0A0D2TCY5_GOSRA Uncharacterized protein OS=Gossypium raimondii GN=B456_009G035400 PE=4 SV=1	tcc:TCM_037547	12-oxophytodienoate reductase 3; K05894 12-oxophytodienoic acid reductase [EC:1.3.1.42]	PF00724|NADH:flavin oxidoreductase / NADH oxidase family	IPR001155|NADH:flavin oxidoreductase/NADH oxidase, N-terminal	biological_process:GO:0055114|oxidation-reduction process;GO:0009695|jasmonic acid biosynthetic process;cellular_component:GO:0005777|peroxisome;molecular_function:GO:0010181|FMN binding;GO:0016629|12-oxophytodienoate reductase activity;	gi|823221806|ref|XP_012443599.1|	PREDICTED: 12-oxophytodienoate reductase 3-like [Gossypium raimondii] &gt;gi|763787483|gb|KJB54479.1| hypothetical protein B456_009G035400 [Gossypium raimondii]
A05	GH_A05G0336	AT5G20630	germin 3	O04011	ABP20_PRUPE Auxin-binding protein ABP20 OS=Prunus persica GN=ABP20 PE=2 SV=1	A0A0D2TIS9	A0A0D2TIS9_GOSRA Uncharacterized protein OS=Gossypium raimondii GN=B456_009G035500 PE=4 SV=1	sly:101250545	uncharacterized LOC101250545; K11426 SET and MYND domain-containing protein	PF00190|Cupin	IPR001929|Germin;IPR006045|Cupin 1;IPR019780|Germin, manganese binding site	cellular_component:GO:0005576|extracellular region;molecular_function:GO:0030145|manganese ion binding;GO:0045735|nutrient reservoir activity;	gi|823221808|ref|XP_012443600.1|	PREDICTED: auxin-binding protein ABP19a-like [Gossypium raimondii] &gt;gi|763787485|gb|KJB54481.1| hypothetical protein B456_009G035500 [Gossypium raimondii]
A05	GH_A05G0337	AT5G21940	hybrid signal transduction histidine kinase M-like protein	-	-	A0A0D2UFR6	A0A0D2UFR6_GOSRA Uncharacterized protein OS=Gossypium raimondii GN=B456_009G035700 PE=4 SV=1	-	-	-	-	-	gi|823221810|ref|XP_012443601.1|	PREDICTED: uncharacterized protein LOC105768291 [Gossypium raimondii] &gt;gi|763787488|gb|KJB54484.1| hypothetical protein B456_009G035700 [Gossypium raimondii] &gt;gi|763787489|gb|KJB54485.1| hypothetical protein B456_009G035700 [Gossypium raimondii]
A05	GH_A05G0338	AT5G20630	germin 3	O04011	ABP20_PRUPE Auxin-binding protein ABP20 OS=Prunus persica GN=ABP20 PE=2 SV=1	B5G501	B5G501_GOSBA GLP3 (Fragment) OS=Gossypium barbadense PE=2 SV=1	sly:101250545	uncharacterized LOC101250545; K11426 SET and MYND domain-containing protein	PF00190|Cupin	IPR001929|Germin;IPR006045|Cupin 1	cellular_component:GO:0005576|extracellular region;molecular_function:GO:0030145|manganese ion binding;GO:0045735|nutrient reservoir activity;	gi|119657105|gb|ABL86677.1|	GLP3 [Gossypium barbadense]
A05	GH_A05G0339	AT5G21940	hybrid signal transduction histidine kinase M-like protein	-	-	A0A0D2UFR6	A0A0D2UFR6_GOSRA Uncharacterized protein OS=Gossypium raimondii GN=B456_009G035700 PE=4 SV=1	-	-	-	-	-	gi|823221810|ref|XP_012443601.1|	PREDICTED: uncharacterized protein LOC105768291 [Gossypium raimondii] &gt;gi|763787488|gb|KJB54484.1| hypothetical protein B456_009G035700 [Gossypium raimondii] &gt;gi|763787489|gb|KJB54485.1| hypothetical protein B456_009G035700 [Gossypium raimondii]
A05	GH_A05G0340	AT2G06000	Pentatricopeptide repeat (PPR) superfamily protein	Q9ZUE9	PP149_ARATH Pentatricopeptide repeat-containing protein At2g06000 OS=Arabidopsis thaliana GN=At2g06000 PE=2 SV=1	A0A0D2RTI2	A0A0D2RTI2_GOSRA Uncharacterized protein OS=Gossypium raimondii GN=B456_009G035900 PE=4 SV=1	atr:18446702	pentatricopeptide repeat-containing protein At1g09900; K17710 pentatricopeptide repeat domain-containing protein 1	PF01535|PPR repeat	IPR002885|Pentatricopeptide repeat	-	gi|823223690|ref|XP_012444593.1|	PREDICTED: pentatricopeptide repeat-containing protein At2g06000-like isoform X2 [Gossypium raimondii]
A05	GH_A05G0341	AT5G60360	aleurain-like protease	Q8H166	ALEU_ARATH Thiol protease aleurain OS=Arabidopsis thaliana GN=ALEU PE=1 SV=2	A0A0B0MHW8	A0A0B0MHW8_GOSAR Uncharacterized protein OS=Gossypium arboreum GN=F383_18274 PE=3 SV=1	tcc:TCM_037524	Cysteine proteinases superfamily protein; K01366 cathepsin H [EC:3.4.22.16]	PF00112|Papain family cysteine protease	IPR000169|Cysteine peptidase, cysteine active site;IPR000668|Peptidase C1A, papain C-terminal;IPR013128|Peptidase C1A;IPR013201|Cathepsin propeptide inhibitor domain (I29);IPR025660|Cysteine peptidase, histidine active site;IPR025661|Cysteine peptidase, asparagine active site	biological_process:GO:0006508|proteolysis;molecular_function:GO:0008234|cysteine-type peptidase activity;	gi|728811647|gb|KHG00345.1|	hypothetical protein F383_18274 [Gossypium arboreum]
A05	GH_A05G0342	AT2G05940	Protein kinase superfamily protein	Q8GXZ3	Y5102_ARATH Serine	A0A0B0MDZ3	A0A0B0MDZ3_GOSAR Uncharacterized protein OS=Gossypium arboreum GN=F383_18271 PE=4 SV=1	egr:104437994	serine	PF07714|Protein tyrosine kinase	IPR000719|Protein kinase domain;IPR001245|Serine-threonine/tyrosine-protein kinase catalytic domain;IPR008271|Serine/threonine-protein kinase, active site	biological_process:GO:0006468|protein phosphorylation;molecular_function:GO:0004672|protein kinase activity;GO:0005524|ATP binding;	gi|728811645|gb|KHG00343.1|	hypothetical protein F383_18271 [Gossypium arboreum]
A05	GH_A05G0343	AT5G20570	RING-box 1	Q9W5E1	RBX1A_DROME RING-box protein 1A OS=Drosophila melanogaster GN=Roc1a PE=1 SV=1	A0A0D2UFT0	A0A0D2UFT0_GOSRA Uncharacterized protein OS=Gossypium raimondii GN=B456_009G036200 PE=4 SV=1	gmx:100526919	uncharacterized LOC100526919; K03868 RING-box protein 1	PF12678|RING-H2 zinc finger domain	IPR001841|Zinc finger, RING-type;IPR024766|Zinc finger, RING-H2-type	molecular_function:GO:0008270|zinc ion binding;	gi|823219943|ref|XP_012442687.1|	PREDICTED: RING-box protein 1a-like [Gossypium raimondii] &gt;gi|763787499|gb|KJB54495.1| hypothetical protein B456_009G036200 [Gossypium raimondii]
A05	GH_A05G0344	AT5G20670	DUF1677 family protein (DUF1677)	-	-	A0A0D2TIU8	A0A0D2TIU8_GOSRA Uncharacterized protein OS=Gossypium raimondii GN=B456_009G036300 PE=4 SV=1	pda:103697375	palmitoyl-acyl carrier protein thioesterase, chloroplastic-like; K10781 fatty acyl-ACP thioesterase B [EC:3.1.2.14 3.1.2.21]	PF07911|Protein of unknown function (DUF1677)	IPR012876|Protein of unknown function DUF1677, plant	-	gi|823230138|ref|XP_012447803.1|	PREDICTED: uncharacterized protein LOC105770971 [Gossypium raimondii] &gt;gi|763787500|gb|KJB54496.1| hypothetical protein B456_009G036300 [Gossypium raimondii]
A05	GH_A05G0345	AT3G14080	Small nuclear ribonucleoprotein family protein	Q8LFL8	LSM1B_ARATH Sm-like protein LSM1B OS=Arabidopsis thaliana GN=LSM1B PE=1 SV=1	A0A0D2UFV3	A0A0D2UFV3_GOSRA Uncharacterized protein OS=Gossypium raimondii GN=B456_009G036400 PE=4 SV=1	cit:102608898	probable U6 snRNA-associated Sm-like protein LSm1-like; K12620 U6 snRNA-associated Sm-like protein LSm1	PF01423|LSM domain	IPR001163|LSM domain, eukaryotic/archaea-type	-	gi|728812467|gb|KHG00836.1|	putative U6 snRNA-associated Sm-like protein LSm1 [Gossypium arboreum]
A05	GH_A05G0346	AT1G19130	RmlC-like jelly roll fold protein	-	-	A0A0D2Q8P8	A0A0D2Q8P8_GOSRA Uncharacterized protein OS=Gossypium raimondii GN=B456_009G036500 PE=4 SV=1	tcc:TCM_037501	RmlC-like jelly roll fold; K09705 uncharacterized protein	PF06172|Cupin superfamily (DUF985)	IPR009327|Cupin domain of unknown function DUF985	-	gi|823228616|ref|XP_012447058.1|	PREDICTED: uncharacterized protein LOC105770411 [Gossypium raimondii] &gt;gi|763787506|gb|KJB54502.1| hypothetical protein B456_009G036500 [Gossypium raimondii]
A05	GH_A05G0347	AT3G42880	Leucine-rich repeat protein kinase family protein	Q9M1L7	PRK3_ARATH Pollen receptor-like kinase 3 OS=Arabidopsis thaliana GN=PRK3 PE=1 SV=1	A0A0D2RTM4	A0A0D2RTM4_GOSRA Uncharacterized protein OS=Gossypium raimondii GN=B456_009G036600 PE=4 SV=1	cmo:103488217	probable LRR receptor-like serine	PF00069|Protein kinase domain	IPR000719|Protein kinase domain;IPR001611|Leucine-rich repeat;IPR013210|Leucine-rich repeat-containing N-terminal, plant-type	biological_process:GO:0006468|protein phosphorylation;cellular_component:GO:0016021|integral component of membrane;molecular_function:GO:0005524|ATP binding;GO:0004672|protein kinase activity;	gi|823230988|ref|XP_012448210.1|	PREDICTED: pollen receptor-like kinase 3 [Gossypium raimondii]
A05	GH_A05G0348	AT1G19170	Pectin lyase-like superfamily protein	A7PZL3	PGLR_VITVI Probable polygalacturonase OS=Vitis vinifera GN=GSVIVT00026920001 PE=1 SV=1	A0A0D2TD51	A0A0D2TD51_GOSRA Uncharacterized protein OS=Gossypium raimondii GN=B456_009G036700 PE=3 SV=1	mtr:MTR_7g114640	40S ribosomal protein S24; K02974 small subunit ribosomal protein S24e	PF00295|Glycosyl hydrolases family 28	IPR000743|Glycoside hydrolase, family 28;IPR006626|Parallel beta-helix repeat	biological_process:GO:0071555|cell wall organization;GO:0005975|carbohydrate metabolic process;cellular_component:GO:0005576|extracellular region;GO:0016021|integral component of membrane;molecular_function:GO:0016829|lyase activity;GO:0004650|polygalacturonase activity;	gi|728812466|gb|KHG00835.1|	putative polygalacturonase [Gossypium arboreum]
A05	GH_A05G0349	AT1G19180	jasmonate-zim-domain protein 1	Q9LMA8	TI10A_ARATH Protein TIFY 10A OS=Arabidopsis thaliana GN=TIFY10A PE=1 SV=1	A0A0B0MFE8	A0A0B0MFE8_GOSAR Protein TIFY 10A-like protein OS=Gossypium arboreum GN=F383_01307 PE=4 SV=1	cit:102631355	protein TIFY 10A-like; K13464 jasmonate ZIM domain-containing protein	PF09425|Divergent CCT motif	IPR010399|Tify domain;IPR018467|CO/COL/TOC1, conserved site	-	gi|728812464|gb|KHG00833.1|	Protein TIFY 10A -like protein [Gossypium arboreum]
A05	GH_A05G0350	-	-	-	-	A0A0D2TD56	A0A0D2TD56_GOSRA Uncharacterized protein OS=Gossypium raimondii GN=B456_009G036900 PE=4 SV=1	-	-	-	-	-	gi|763787513|gb|KJB54509.1|	hypothetical protein B456_009G036900 [Gossypium raimondii]
A05	GH_A05G0351	AT1G19210	Integrase-type DNA-binding superfamily protein	Q84QC2	ERF17_ARATH Ethylene-responsive transcription factor ERF017 OS=Arabidopsis thaliana GN=ERF017 PE=2 SV=1	A0A0D2UFW4	A0A0D2UFW4_GOSRA Uncharacterized protein OS=Gossypium raimondii GN=B456_009G037000 PE=4 SV=1	zma:100281128	dehydration responsive element binding protein; K09286 EREBP-like factor	PF00847|AP2 domain	IPR001471|AP2/ERF domain	biological_process:GO:0006355|regulation of transcription, DNA-templated;cellular_component:GO:0005634|nucleus;molecular_function:GO:0003700|transcription factor activity, sequence-specific DNA binding;GO:0003677|DNA binding;	gi|823226095|ref|XP_012445861.1|	PREDICTED: ethylene-responsive transcription factor ERF017-like [Gossypium raimondii] &gt;gi|763787514|gb|KJB54510.1| hypothetical protein B456_009G037000 [Gossypium raimondii]
A05	GH_A05G0352	-	-	-	-	-	-	-	-	-	-	-	-	-
A05	GH_A05G0353	AT5G20730	Transcriptional factor B3 family protein / auxin-responsive factor AUX/IAA-like protein	P93022	ARFG_ARATH Auxin response factor 7 OS=Arabidopsis thaliana GN=ARF7 PE=1 SV=2	A0A0B0MKG0	A0A0B0MKG0_GOSAR Auxin response factor OS=Gossypium arboreum GN=F383_01306 PE=3 SV=1	vvi:100257618	auxin response factor 7-like; K14486 auxin response factor	PF06507|Auxin response factor	IPR000270|PB1 domain;IPR003340|B3 DNA binding domain;IPR010525|Auxin response factor;IPR033389|AUX/IAA domain	biological_process:GO:0006355|regulation of transcription, DNA-templated;GO:0009734|auxin-activated signaling pathway;cellular_component:GO:0005634|nucleus;molecular_function:GO:0003677|DNA binding;	gi|728812463|gb|KHG00832.1|	Auxin response factor 19 -like protein [Gossypium arboreum]
A05	GH_A05G0354	-	-	-	-	A0A0B0MMZ0	A0A0B0MMZ0_GOSAR Uncharacterized protein OS=Gossypium arboreum GN=F383_01308 PE=4 SV=1	-	-	-	-	cellular_component:GO:0016021|integral component of membrane;	gi|728812465|gb|KHG00834.1|	hypothetical protein F383_01308 [Gossypium arboreum]
A05	GH_A05G0355	AT5G20740	Plant invertase/pectin methylesterase inhibitor superfamily protein	P17407	21KD_DAUCA 21 kDa protein OS=Daucus carota PE=2 SV=1	A0A0D2TJ23	A0A0D2TJ23_GOSRA Uncharacterized protein OS=Gossypium raimondii GN=B456_009G037300 PE=4 SV=1	egu:105058580	pectinesterase-like; K01051 pectinesterase [EC:3.1.1.11]	PF04043|Plant invertase/pectin methylesterase inhibitor	IPR006501|Pectinesterase inhibitor domain	biological_process:GO:0043086|negative regulation of catalytic activity;molecular_function:GO:0004857|enzyme inhibitor activity;	gi|823223661|ref|XP_012444577.1|	PREDICTED: 21 kDa protein-like [Gossypium raimondii] &gt;gi|763787525|gb|KJB54521.1| hypothetical protein B456_009G037300 [Gossypium raimondii]
A05	GH_A05G0356	AT5G20790	transmembrane protein	-	-	A0A0D2Q8Q9	A0A0D2Q8Q9_GOSRA Uncharacterized protein OS=Gossypium raimondii GN=B456_009G037400 PE=4 SV=1	-	-	-	-	cellular_component:GO:0016021|integral component of membrane;	gi|823230345|ref|XP_012447899.1|	PREDICTED: uncharacterized protein LOC105771044 [Gossypium raimondii] &gt;gi|763787526|gb|KJB54522.1| hypothetical protein B456_009G037400 [Gossypium raimondii]
A05	GH_A05G0357	AT1G19250	flavin-dependent monooxygenase 1	Q9LMA1	FMO1_ARATH Probable flavin-containing monooxygenase 1 OS=Arabidopsis thaliana GN=FMO1 PE=2 SV=1	A0A0D2RTN8	A0A0D2RTN8_GOSRA Uncharacterized protein OS=Gossypium raimondii GN=B456_009G037500 PE=4 SV=1	tcc:TCM_037476	Flavin-dependent monooxygenase 1; K00485 dimethylaniline monooxygenase (N-oxide forming) [EC:1.14.13.8]	PF00743|Flavin-binding monooxygenase-like	IPR020946|Flavin monooxygenase-like	biological_process:GO:0055114|oxidation-reduction process;molecular_function:GO:0004499|N,N-dimethylaniline monooxygenase activity;GO:0050661|NADP binding;GO:0050660|flavin adenine dinucleotide binding;	gi|823229538|ref|XP_012447508.1|	PREDICTED: probable flavin-containing monooxygenase 1 [Gossypium raimondii]
A05	GH_A05G0358	AT1G19250	flavin-dependent monooxygenase 1	Q9LMA1	FMO1_ARATH Probable flavin-containing monooxygenase 1 OS=Arabidopsis thaliana GN=FMO1 PE=2 SV=1	A0A0D2RTN8	A0A0D2RTN8_GOSRA Uncharacterized protein OS=Gossypium raimondii GN=B456_009G037500 PE=4 SV=1	tcc:TCM_037476	Flavin-dependent monooxygenase 1; K00485 dimethylaniline monooxygenase (N-oxide forming) [EC:1.14.13.8]	PF00743|Flavin-binding monooxygenase-like	IPR001613|Flavin amine oxidase;IPR020946|Flavin monooxygenase-like	biological_process:GO:0055114|oxidation-reduction process;molecular_function:GO:0050661|NADP binding;GO:0050660|flavin adenine dinucleotide binding;GO:0004499|N,N-dimethylaniline monooxygenase activity;	gi|823229538|ref|XP_012447508.1|	PREDICTED: probable flavin-containing monooxygenase 1 [Gossypium raimondii]
A05	GH_A05G0359	AT4G21090	MITOCHONDRIAL FERREDOXIN 2	Q8S904	MFDX2_ARATH Adrenodoxin-like protein 2, mitochondrial OS=Arabidopsis thaliana GN=MFDX2 PE=2 SV=1	A0A0D2TD66	A0A0D2TD66_GOSRA Uncharacterized protein OS=Gossypium raimondii GN=B456_009G037600 PE=4 SV=1	atr:18442267	RNA exonuclease 4; K18327 RNA exonuclease 4 [EC:3.1.-.-]	PF00111|2Fe-2S iron-sulfur cluster binding domain	IPR001041|2Fe-2S ferredoxin-type iron-sulfur binding domain;IPR001055|Adrenodoxin;IPR018298|Adrenodoxin, iron-sulphur binding site	molecular_function:GO:0046872|metal ion binding;GO:0009055|electron carrier activity;GO:0051537|2 iron, 2 sulfur cluster binding;	gi|823229540|ref|XP_012447509.1|	PREDICTED: adrenodoxin-like protein 2, mitochondrial [Gossypium raimondii] &gt;gi|763787528|gb|KJB54524.1| hypothetical protein B456_009G037600 [Gossypium raimondii]
A05	GH_A05G0360	AT3G43120	SAUR-like auxin-responsive protein family	P33083	AX6B_SOYBN Auxin-induced protein 6B OS=Glycine max PE=2 SV=1	A0A0D2TJ28	A0A0D2TJ28_GOSRA Uncharacterized protein OS=Gossypium raimondii GN=B456_009G037700 PE=4 SV=1	tcc:TCM_037470	SAUR-like auxin-responsive protein family; K14488 SAUR family protein	PF02519|Auxin responsive protein	IPR003676|Small auxin-up RNA	biological_process:GO:0009733|response to auxin;	gi|823216055|ref|XP_012440761.1|	PREDICTED: uncharacterized protein LOC105766010 [Gossypium raimondii] &gt;gi|763787530|gb|KJB54526.1| hypothetical protein B456_009G037700 [Gossypium raimondii]
A05	GH_A05G0361	AT5G20820	SAUR-like auxin-responsive protein family	-	-	A0A0D2Q8R5	A0A0D2Q8R5_GOSRA Uncharacterized protein OS=Gossypium raimondii GN=B456_009G037800 PE=4 SV=1	csv:101213583	uncharacterized LOC101213583; K14488 SAUR family protein	PF02519|Auxin responsive protein	IPR003676|Small auxin-up RNA	biological_process:GO:0009733|response to auxin;	gi|823219883|ref|XP_012442658.1|	PREDICTED: uncharacterized protein LOC105767631 [Gossypium raimondii] &gt;gi|763787531|gb|KJB54527.1| hypothetical protein B456_009G037800 [Gossypium raimondii]
A05	GH_A05G0362	AT2G03140	alpha/beta-Hydrolases superfamily protein	Q40863	EMB8_PICGL Embryogenesis-associated protein EMB8 OS=Picea glauca GN=EMB8 PE=2 SV=1	A0A0B0PZR5	A0A0B0PZR5_GOSAR Embryogenesis-associated EMB8 OS=Gossypium arboreum GN=F383_14850 PE=4 SV=1	vvi:100249222	uncharacterized LOC100249222; K07052 uncharacterized protein	-	-	cellular_component:GO:0016021|integral component of membrane;molecular_function:GO:0016787|hydrolase activity;	gi|728850924|gb|KHG30367.1|	Embryogenesis-associated EMB8 [Gossypium arboreum]
A05	GH_A05G0363	AT3G43190	sucrose synthase 4	P13708	SUSY_SOYBN Sucrose synthase OS=Glycine max GN=SS PE=1 SV=2	I1T4Q3	I1T4Q3_GOSDA Sucrose synthase OS=Gossypium darwinii PE=3 SV=1	tcc:TCM_037464	Sucrose synthase 4 isoform 1; K00695 sucrose synthase [EC:2.4.1.13]	PF00534|Glycosyl transferases group 1	IPR000368|Sucrose synthase;IPR001296|Glycosyl transferase, family 1	biological_process:GO:0005985|sucrose metabolic process;molecular_function:GO:0016157|sucrose synthase activity;	gi|345104483|gb|AEN71063.1|	sucrose synthase Sus1 [Gossypium mustelinum] &gt;gi|345104487|gb|AEN71065.1| sucrose synthase Sus1 [Gossypium darwinii] &gt;gi|345104495|gb|AEN71069.1| sucrose synthase Sus1 [Gossypium barbadense var. brasiliense] &gt;gi|345104499|gb|AEN71071.1| sucrose synthase Sus1 [Gossypium barbadense var. peruvianum] &gt;gi|345104503|gb|AEN71073.1| sucrose synthase Sus1 [Gossypium hirsutum subsp. latifolium]
A05	GH_A05G0364	AT4G33250	eukaryotic translation initiation factor 3K	Q94HF1	EIF3K_ORYSJ Eukaryotic translation initiation factor 3 subunit K OS=Oryza sativa subsp. japonica GN=TIF3K1 PE=2 SV=1	A0A0D2RTQ2	A0A0D2RTQ2_GOSRA Eukaryotic translation initiation factor 3 subunit K OS=Gossypium raimondii GN=B456_009G038100 PE=3 SV=1	tcc:TCM_037462	Eukaryotic translation initiation factor 3 subunit K isoform 1; K15028 translation initiation factor 3 subunit K	PF10075|CSN8/PSMD8/EIF3K family	IPR009374|Eukaryotic translation initiation factor 3 subunit K;IPR033464|CSN8/PSMD8/EIF3K	biological_process:GO:0001731|formation of translation preinitiation complex;GO:0006446|regulation of translational initiation;cellular_component:GO:0005852|eukaryotic translation initiation factor 3 complex;GO:0005829|cytosol;GO:0016282|eukaryotic 43S preinitiation complex;GO:0033290|eukaryotic 48S preinitiation complex;molecular_function:GO:0043022|ribosome binding;GO:0003743|translation initia…	gi|823227383|ref|XP_012446517.1|	PREDICTED: eukaryotic translation initiation factor 3 subunit K [Gossypium raimondii] &gt;gi|763787547|gb|KJB54543.1| hypothetical protein B456_009G038100 [Gossypium raimondii]
A05	GH_A05G0365	AT2G26460	RED family protein	O48713	SMU2_ARATH Suppressor of mec-8 and unc-52 protein homolog 2 OS=Arabidopsis thaliana GN=SMU2 PE=1 SV=1	A0A0B0MQ48	A0A0B0MQ48_GOSAR Protein Red OS=Gossypium arboreum GN=F383_24607 PE=4 SV=1	tcc:TCM_037459	RED family protein isoform 1; K13109 IK cytokine	PF07808|RED-like protein N-terminal region	IPR012492|Protein RED, C-terminal;IPR012916|RED-like, N-terminal	biological_process:GO:0008380|RNA splicing;cellular_component:GO:0005634|nucleus;	gi|728818589|gb|KHG02855.1|	Protein Red [Gossypium arboreum]
A05	GH_A05G0366	AT3G43230	RING/FYVE/PHD-type zinc finger family protein	Q9URW6	YIE2_SCHPO SH3 domain-containing protein PJ696.02 OS=Schizosaccharomyces pombe (strain 972	A0A0B0MVA9	A0A0B0MVA9_GOSAR SH3 domain-containing protein OS=Gossypium arboreum GN=F383_24608 PE=4 SV=1	fve:101293022	1-phosphatidylinositol-3-phosphate 5-kinase FAB1B; K00921 1-phosphatidylinositol-3-phosphate 5-kinase [EC:2.7.1.150]	PF01363|FYVE zinc finger	IPR000306|FYVE zinc finger;IPR007461|Ysc84 actin-binding domain;IPR017455|Zinc finger, FYVE-related	molecular_function:GO:0046872|metal ion binding;	gi|728818590|gb|KHG02856.1|	SH3 domain-containing protein [Gossypium arboreum]
A05	GH_A05G0367	AT3G53690	RING/U-box superfamily protein	F4KGU4	DEAHC_ARATH ATP-dependent RNA helicase DEAH12, chloroplastic OS=Arabidopsis thaliana GN=At5g10370 PE=3 SV=1	A0A0D2UFY7	A0A0D2UFY7_GOSRA Uncharacterized protein OS=Gossypium raimondii GN=B456_009G038400 PE=4 SV=1	cit:102613446	probable E3 ubiquitin-protein ligase RNF144A-like; K11975 E3 ubiquitin-protein ligase RNF144 [EC:2.3.2.27]	PF01485|IBR domain, a half RING-finger domain	IPR001841|Zinc finger, RING-type;IPR002867|IBR domain;IPR017907|Zinc finger, RING-type, conserved site;IPR031127|E3 ubiquitin ligase RBR family	biological_process:GO:0016567|protein ubiquitination;molecular_function:GO:0004842|ubiquitin-protein transferase activity;GO:0008270|zinc ion binding;	gi|823223596|ref|XP_012444543.1|	PREDICTED: E3 ubiquitin-protein ligase RNF144A-like [Gossypium raimondii] &gt;gi|763787559|gb|KJB54555.1| hypothetical protein B456_009G038400 [Gossypium raimondii]
A05	GH_A05G0368	AT2G24260	LJRHL1-like 1	Q9ZUG9	BH066_ARATH Transcription factor bHLH66 OS=Arabidopsis thaliana GN=BHLH66 PE=2 SV=1	A0A0D2TJ48	A0A0D2TJ48_GOSRA Uncharacterized protein OS=Gossypium raimondii GN=B456_009G038500 PE=4 SV=1	cmo:103493865	transcription factor PIF3; K12126 phytochrome-interacting factor 3	PF00010|Helix-loop-helix DNA-binding domain	IPR011598|Myc-type, basic helix-loop-helix (bHLH) domain	molecular_function:GO:0046983|protein dimerization activity;	gi|823224948|ref|XP_012445260.1|	PREDICTED: uncharacterized protein LOC105769282 [Gossypium raimondii] &gt;gi|763787560|gb|KJB54556.1| hypothetical protein B456_009G038500 [Gossypium raimondii]
A05	GH_A05G0369	AT3G43240	ARID/BRIGHT DNA-binding domain-containing protein	Q6NQ79	ARID4_ARATH AT-rich interactive domain-containing protein 4 OS=Arabidopsis thaliana GN=ARID4 PE=2 SV=1	A0A0D2Q8T2	A0A0D2Q8T2_GOSRA Uncharacterized protein OS=Gossypium raimondii GN=B456_009G038600 PE=4 SV=1	-	-	PF01388|ARID/BRIGHT DNA binding domain	IPR001606|ARID DNA-binding domain	molecular_function:GO:0003677|DNA binding;	gi|823224946|ref|XP_012445259.1|	PREDICTED: AT-rich interactive domain-containing protein 4-like [Gossypium raimondii] &gt;gi|763787561|gb|KJB54557.1| hypothetical protein B456_009G038600 [Gossypium raimondii]
A05	GH_A05G0370	AT3G14270	phosphatidylinositol-4-phosphate 5-kinase family protein	Q9LUM0	FAB1B_ARATH 1-phosphatidylinositol-3-phosphate 5-kinase FAB1B OS=Arabidopsis thaliana GN=FAB1B PE=2 SV=1	A0A0D2TD86	A0A0D2TD86_GOSRA Uncharacterized protein OS=Gossypium raimondii GN=B456_009G038700 PE=4 SV=1	cit:102611188	1-phosphatidylinositol-3-phosphate 5-kinase FAB1A-like; K00921 1-phosphatidylinositol-3-phosphate 5-kinase [EC:2.7.1.150]	PF01363|FYVE zinc finger	IPR000306|FYVE zinc finger;IPR002423|Chaperonin Cpn60/TCP-1 family;IPR002498|Phosphatidylinositol-4-phosphate 5-kinase, core;IPR017455|Zinc finger, FYVE-related	biological_process:GO:0046854|phosphatidylinositol phosphorylation;GO:0007033|vacuole organization;GO:0010256|endomembrane system organization;cellular_component:GO:0005768|endosome;molecular_function:GO:0005524|ATP binding;GO:0000285|1-phosphatidylinositol-3-phosphate 5-kinase activity;GO:0046872|metal ion binding;	gi|823223847|ref|XP_012444675.1|	PREDICTED: 1-phosphatidylinositol-3-phosphate 5-kinase FAB1A-like isoform X2 [Gossypium raimondii] &gt;gi|763787563|gb|KJB54559.1| hypothetical protein B456_009G038700 [Gossypium raimondii]
A05	GH_A05G0371	AT5G20850	RAS associated with diabetes protein 51	Q40134	RAD51_SOLLC DNA repair protein RAD51 homolog OS=Solanum lycopersicum GN=RAD51 PE=2 SV=1	A0A0D2UFZ0	A0A0D2UFZ0_GOSRA Uncharacterized protein OS=Gossypium raimondii GN=B456_009G038800 PE=3 SV=1	pxb:103950220	DNA repair protein RAD51 homolog; K04482 DNA repair protein RAD51	PF14520|Helix-hairpin-helix domain	IPR003593|AAA+ ATPase domain;IPR013632|DNA recombination and repair protein Rad51, C-terminal;IPR020587|DNA recombination and repair protein RecA, monomer-monomer interface;IPR020588|DNA recombination and repair protein RecA-like, ATP-binding domain	biological_process:GO:0000724|double-strand break repair via homologous recombination;GO:1990426|mitotic recombination-dependent replication fork processing;molecular_function:GO:0000150|recombinase activity;GO:0003697|single-stranded DNA binding;GO:0003690|double-stranded DNA binding;GO:0008094|DNA-dependent ATPase activity;GO:0005524|ATP binding;	gi|823230353|ref|XP_012447904.1|	PREDICTED: DNA repair protein RAD51 homolog isoform X1 [Gossypium raimondii] &gt;gi|763787564|gb|KJB54560.1| hypothetical protein B456_009G038800 [Gossypium raimondii]
A05	GH_A05G0372	AT1G53840	pectin methylesterase 1	Q43111	PME3_PHAVU Pectinesterase 3 OS=Phaseolus vulgaris GN=MPE3 PE=2 SV=1	A0A0D2TJ52	A0A0D2TJ52_GOSRA Pectinesterase OS=Gossypium raimondii GN=B456_009G038900 PE=3 SV=1	jcu:105638362	pectinesterase 3-like; K01051 pectinesterase [EC:3.1.1.11]	PF04043|Plant invertase/pectin methylesterase inhibitor	IPR000070|Pectinesterase, catalytic;IPR006501|Pectinesterase inhibitor domain;IPR033131|Pectinesterase, Asp active site	biological_process:GO:0043086|negative regulation of catalytic activity;GO:0045490|pectin catabolic process;GO:0042545|cell wall modification;cellular_component:GO:0016021|integral component of membrane;GO:0005618|cell wall;molecular_function:GO:0045330|aspartyl esterase activity;GO:0004857|enzyme inhibitor activity;GO:0030599|pectinesterase activity;	gi|823230351|ref|XP_012447903.1|	PREDICTED: pectinesterase 3-like [Gossypium raimondii] &gt;gi|763787565|gb|KJB54561.1| hypothetical protein B456_009G038900 [Gossypium raimondii]
A05	GH_A05G0373	AT2G26450	Plant invertase/pectin methylesterase inhibitor superfamily	Q7Y201	PME13_ARATH Probable pectinesterase	A0A0D2Q8T6	A0A0D2Q8T6_GOSRA Pectinesterase OS=Gossypium raimondii GN=B456_009G039000 PE=3 SV=1	egu:105058581	pectinesterase-like; K01051 pectinesterase [EC:3.1.1.11]	PF01095|Pectinesterase	IPR000070|Pectinesterase, catalytic;IPR006501|Pectinesterase inhibitor domain;IPR033131|Pectinesterase, Asp active site	biological_process:GO:0043086|negative regulation of catalytic activity;GO:0042545|cell wall modification;GO:0045490|pectin catabolic process;cellular_component:GO:0005618|cell wall;GO:0016021|integral component of membrane;molecular_function:GO:0004857|enzyme inhibitor activity;GO:0045330|aspartyl esterase activity;GO:0030599|pectinesterase activity;	gi|763787566|gb|KJB54562.1|	hypothetical protein B456_009G039000 [Gossypium raimondii]
A05	GH_A05G0374	AT3G14310	pectin methylesterase 3	Q43143	PMEU1_SOLLC Pectinesterase	H6WYN9	H6WYN9_GOSHI Pectinesterase OS=Gossypium hirsutum GN=PME1 PE=2 SV=1	tcc:TCM_037441	Pectin methylesterase 3; K01051 pectinesterase [EC:3.1.1.11]	PF01095|Pectinesterase	IPR000070|Pectinesterase, catalytic;IPR006501|Pectinesterase inhibitor domain;IPR033131|Pectinesterase, Asp active site	biological_process:GO:0043086|negative regulation of catalytic activity;GO:0042545|cell wall modification;GO:0045490|pectin catabolic process;cellular_component:GO:0005618|cell wall;molecular_function:GO:0004857|enzyme inhibitor activity;GO:0030599|pectinesterase activity;GO:0045330|aspartyl esterase activity;	gi|377824751|gb|AFB77928.1|	pectin methylesterase [Gossypium hirsutum]
A05	GH_A05G0375	AT3G13000	ubiquinone biosynthesis protein (Protein of unknown function%2C DUF547)	Q8RWQ4	RGAP7_ARATH Rho GTPase-activating protein 7 OS=Arabidopsis thaliana GN=ROPGAP7 PE=2 SV=1	A0A0B0MAP4	A0A0B0MAP4_GOSAR Fmt OS=Gossypium arboreum GN=F383_05381 PE=4 SV=1	-	-	PF14389|Leucine-zipper of ternary complex factor MIP1	IPR006869|Domain of unknown function DUF547;IPR025757|Ternary complex factor MIP1, leucine-zipper	-	gi|728807180|gb|KHF97386.1|	fmt [Gossypium arboreum]
A05	GH_A05G0376	AT3G43300	HOPM interactor 7	F4IXW2	BIG5_ARATH Brefeldin A-inhibited guanine nucleotide-exchange protein 5 OS=Arabidopsis thaliana GN=BIG5 PE=1 SV=2	A0A0D2UFZ6	A0A0D2UFZ6_GOSRA Uncharacterized protein OS=Gossypium raimondii GN=B456_009G039300 PE=4 SV=1	tcc:TCM_037433	HOPM interactor 7 isoform 1; K13462 guanine nucleotide-exchange factor	PF16213|Dimerisation and cyclophilin-binding domain of Mon2	IPR000904|Sec7 domain;IPR015403|Sec7, C-terminal;IPR032629|Mon2, dimerisation and cyclophilin-binding domain;IPR032691|Guanine nucleotide exchange factor, N-terminal;IPR032817|Mon2, C-terminal	biological_process:GO:0043547|positive regulation of GTPase activity;GO:0032012|regulation of ARF protein signal transduction;molecular_function:GO:0005086|ARF guanyl-nucleotide exchange factor activity;	gi|823223104|ref|XP_012444282.1|	PREDICTED: brefeldin A-inhibited guanine nucleotide-exchange protein 5-like [Gossypium raimondii] &gt;gi|823223106|ref|XP_012444283.1| PREDICTED: brefeldin A-inhibited guanine nucleotide-exchange protein 5-like [Gossypium raimondii] &gt;gi|763787573|gb|KJB54569.1| hypothetical protein B456_009G039300 [Gossypium raimondii] &gt;gi|763787574|gb|KJB54570.1| hypothetical protein B456_009G039300 [Gossy…
A05	GH_A05G0377	AT5G20885	RING/U-box superfamily protein	Q9LY41	ATL4_ARATH E3 ubiquitin-protein ligase ATL4 OS=Arabidopsis thaliana GN=ATL4 PE=1 SV=1	A0A0D2UFZ8	A0A0D2UFZ8_GOSRA Uncharacterized protein OS=Gossypium raimondii GN=B456_009G039400 PE=4 SV=1	cit:102620818	E3 ubiquitin-protein ligase RHA1B-like; K16281 RING-H2 zinc finger protein RHA1	PF13639|Ring finger domain	IPR001841|Zinc finger, RING-type	cellular_component:GO:0016021|integral component of membrane;molecular_function:GO:0008270|zinc ion binding;	gi|823229394|ref|XP_012447441.1|	PREDICTED: RING-H2 finger protein ATL38-like [Gossypium raimondii] &gt;gi|763787579|gb|KJB54575.1| hypothetical protein B456_009G039400 [Gossypium raimondii]
A05	GH_A05G0378	AT5G20900	jasmonate-zim-domain protein 12	Q9C5K8	TIF3B_ARATH Protein TIFY 3B OS=Arabidopsis thaliana GN=TIFY3B PE=1 SV=1	A0A0D2TJ70	A0A0D2TJ70_GOSRA Uncharacterized protein OS=Gossypium raimondii GN=B456_009G039500 PE=4 SV=1	cit:102629841	protein TIFY 3B-like; K13464 jasmonate ZIM domain-containing protein	PF06200|tify domain	IPR010399|Tify domain;IPR018467|CO/COL/TOC1, conserved site	-	gi|823219878|ref|XP_012442656.1|	PREDICTED: protein TIFY 3B-like isoform X1 [Gossypium raimondii] &gt;gi|763787580|gb|KJB54576.1| hypothetical protein B456_009G039500 [Gossypium raimondii]
A05	GH_A05G0379	AT4G33160	F-box family protein	Q9SMZ3	FBX13_ARATH F-box only protein 13 OS=Arabidopsis thaliana GN=FBX13 PE=2 SV=2	A0A0D2Q8U3	A0A0D2Q8U3_GOSRA Uncharacterized protein OS=Gossypium raimondii GN=B456_009G039600 PE=4 SV=1	smo:SELMODRAFT_417248	hypothetical protein; K15196 transcription factor IIIB 90 kDa subunit	PF00646|F-box domain	IPR001810|F-box domain	-	gi|823219874|ref|XP_012442654.1|	PREDICTED: F-box only protein 13-like [Gossypium raimondii] &gt;gi|823219876|ref|XP_012442655.1| PREDICTED: F-box only protein 13-like [Gossypium raimondii] &gt;gi|763787581|gb|KJB54577.1| hypothetical protein B456_009G039600 [Gossypium raimondii]
A05	GH_A05G0380	AT5G21280	hydroxyproline-rich glycoprotein family protein	-	-	A0A0B0M5Y2	A0A0B0M5Y2_GOSAR Uncharacterized protein OS=Gossypium arboreum GN=F383_05373 PE=4 SV=1	-	-	-	-	-	gi|728807171|gb|KHF97377.1|	hypothetical protein F383_05373 [Gossypium arboreum]
A05	GH_A05G0381	-	-	-	-	A0A0D2VEZ7	A0A0D2VEZ7_GOSRA Uncharacterized protein OS=Gossypium raimondii GN=B456_013G171100 PE=4 SV=1	-	-	-	-	-	gi|763815139|gb|KJB81991.1|	hypothetical protein B456_013G171100 [Gossypium raimondii]
A05	GH_A05G0382	AT2G26270	BRCT domain DNA repair protein	Q6ZQF0	TOPB1_MOUSE DNA topoisomerase 2-binding protein 1 OS=Mus musculus GN=Topbp1 PE=1 SV=2	A0A0D2TD80	A0A0D2TD80_GOSRA Uncharacterized protein OS=Gossypium raimondii GN=B456_009G039800 PE=4 SV=1	egr:104450541	DNA topoisomerase 2-binding protein 1; K10728 topoisomerase (DNA) II binding protein 1	PF12738|twin BRCT domain	IPR001357|BRCT domain	-	gi|823219867|ref|XP_012442651.1|	PREDICTED: uncharacterized protein LOC105767625 isoform X3 [Gossypium raimondii] &gt;gi|763787553|gb|KJB54549.1| hypothetical protein B456_009G039800 [Gossypium raimondii]
A05	GH_A05G0383	AT2G26280	CTC-interacting domain 7	O64843	CID7_ARATH Polyadenylate-binding protein-interacting protein 7 OS=Arabidopsis thaliana GN=CID7 PE=1 SV=1	A0A0D2TD98	A0A0D2TD98_GOSRA Uncharacterized protein OS=Gossypium raimondii GN=B456_009G039900 PE=4 SV=1	gsl:Gasu_57130	mutS family DNA mismatch repair protein MSH4 isoform 1; K08740 DNA mismatch repair protein MSH4	PF01713|Smr domain	IPR002625|Smr domain;IPR013899|Domain of unknown function DUF1771	-	gi|823219859|ref|XP_012442647.1|	PREDICTED: polyadenylate-binding protein-interacting protein 7-like [Gossypium raimondii] &gt;gi|763787583|gb|KJB54579.1| hypothetical protein B456_009G039900 [Gossypium raimondii]
A05	GH_A05G0384	-	-	-	-	A0A0D2RTS3	A0A0D2RTS3_GOSRA Uncharacterized protein OS=Gossypium raimondii GN=B456_009G040000 PE=4 SV=1	-	-	-	-	-	gi|763787587|gb|KJB54583.1|	hypothetical protein B456_009G040000 [Gossypium raimondii]
A05	GH_A05G0385	AT2G26300	G protein alpha subunit 1	Q40224	GPA1_LUPLU Guanine nucleotide-binding protein alpha-1 subunit OS=Lupinus luteus GN=GPA1 PE=2 SV=1	G8XQV9	G8XQV9_GOSHI G protein alpha subunit OS=Gossypium hirsutum PE=2 SV=1	tcc:TCM_037402	G protein alpha subunit 1, ALPHA 1,ATGPA1 isoform 1; K04640 guanine nucleotide-binding protein subunit alpha, other	PF00503|G-protein alpha subunit	IPR001019|Guanine nucleotide binding protein (G-protein), alpha subunit;IPR002976|Plant G-protein, alpha subunit	biological_process:GO:0009788|negative regulation of abscisic acid-activated signaling pathway;GO:0008219|cell death;GO:0009749|response to glucose;GO:0009785|blue light signaling pathway;GO:0010027|thylakoid membrane organization;GO:0010244|response to low fluence blue light stimulus by blue low-fluence system;GO:0006571|tyrosine biosynthetic process;GO:0034260|negative regulation of GTPase acti…	gi|194321202|gb|ACF48819.1|	G protein alpha subunit [Gossypium hirsutum]
A05	GH_A05G0386	AT5G21940	hybrid signal transduction histidine kinase M-like protein	-	-	A0A0D2Q8V1	A0A0D2Q8V1_GOSRA Uncharacterized protein OS=Gossypium raimondii GN=B456_009G040300 PE=4 SV=1	-	-	-	-	molecular_function:GO:0003677|DNA binding;	gi|823221967|ref|XP_012443683.1|	PREDICTED: uncharacterized protein LOC105768347 [Gossypium raimondii] &gt;gi|823221969|ref|XP_012443684.1| PREDICTED: uncharacterized protein LOC105768347 [Gossypium raimondii] &gt;gi|823221971|ref|XP_012443685.1| PREDICTED: uncharacterized protein LOC105768347 [Gossypium raimondii] &gt;gi|763787596|gb|KJB54592.1| hypothetical protein B456_009G040300 [Gossypium raimondii]
A05	GH_A05G0387	AT4G33200	myosin	Q0WPU1	MYO15_ARATH Myosin-15 OS=Arabidopsis thaliana GN=XI-I PE=1 SV=1	A0A0D2Q8V5	A0A0D2Q8V5_GOSRA Uncharacterized protein OS=Gossypium raimondii GN=B456_009G040400 PE=4 SV=1	jcu:105638076	myosin-15; K10357 myosin V	PF00063|Myosin head (motor domain)	IPR000048|IQ motif, EF-hand binding site;IPR001609|Myosin head, motor domain;IPR002710|Dilute domain;IPR004009|Myosin, N-terminal, SH3-like	cellular_component:GO:0016459|myosin complex;molecular_function:GO:0003779|actin binding;GO:0003774|motor activity;GO:0005524|ATP binding;	gi|823221963|ref|XP_012443681.1|	PREDICTED: myosin-15 [Gossypium raimondii] &gt;gi|763787600|gb|KJB54596.1| hypothetical protein B456_009G040400 [Gossypium raimondii] &gt;gi|763787601|gb|KJB54597.1| hypothetical protein B456_009G040400 [Gossypium raimondii]
A05	GH_A05G0388	-	-	-	-	A0A0D2TDB0	A0A0D2TDB0_GOSRA Uncharacterized protein OS=Gossypium raimondii GN=B456_009G040500 PE=4 SV=1	-	-	-	-	cellular_component:GO:0016021|integral component of membrane;	gi|823221973|ref|XP_012443687.1|	PREDICTED: uncharacterized protein LOC105768348 [Gossypium raimondii] &gt;gi|763787603|gb|KJB54599.1| hypothetical protein B456_009G040500 [Gossypium raimondii]
A05	GH_A05G0389	AT1G02180	ferredoxin-like protein	-	-	A0A0B0NS56	A0A0B0NS56_GOSAR Pathogenesis-related PR-1 type OS=Gossypium arboreum GN=F383_18428 PE=4 SV=1	cic:CICLE_v10010155mg	hypothetical protein; K15082 DNA repair protein RAD7	-	-	-	gi|728836054|gb|KHG15497.1|	Pathogenesis-related PR-1 type [Gossypium arboreum]
A05	GH_A05G0390	AT5G21482	cytokinin oxidase 7	Q9FUJ1	CKX7_ARATH Cytokinin dehydrogenase 7 OS=Arabidopsis thaliana GN=CKX7 PE=1 SV=1	A0A0D2RTR8	A0A0D2RTR8_GOSRA Uncharacterized protein OS=Gossypium raimondii GN=B456_009G040700 PE=4 SV=1	tcc:TCM_037384	Cytokinin oxidase; K00279 cytokinin dehydrogenase [EC:1.5.99.12]	PF01565|FAD binding domain	IPR006094|FAD linked oxidase, N-terminal;IPR015345|Cytokinin dehydrogenase 1, FAD/cytokinin binding domain;IPR016166|FAD-binding, type 2	biological_process:GO:0055114|oxidation-reduction process;GO:0009690|cytokinin metabolic process;molecular_function:GO:0019139|cytokinin dehydrogenase activity;GO:0050660|flavin adenine dinucleotide binding;GO:0016614|oxidoreductase activity, acting on CH-OH group of donors;	gi|823226672|ref|XP_012446161.1|	PREDICTED: cytokinin dehydrogenase 7-like isoform X1 [Gossypium raimondii] &gt;gi|763787577|gb|KJB54573.1| hypothetical protein B456_009G040700 [Gossypium raimondii]
A05	GH_A05G0391	AT2G29880	Myb/SANT-like DNA-binding domain protein	O82368	Y2988_ARATH Uncharacterized protein At2g29880 OS=Arabidopsis thaliana GN=At2g29880 PE=2 SV=1	A0A0D2U0D7	A0A0D2U0D7_GOSRA Uncharacterized protein OS=Gossypium raimondii GN=B456_009G418500 PE=4 SV=1	tcc:TCM_044582	DNA gyrase subunit A; K02469 DNA gyrase subunit A [EC:5.99.1.3]	PF12776|Myb/SANT-like DNA-binding domain	IPR024752|Myb/SANT-like domain	-	gi|763795478|gb|KJB62474.1|	hypothetical protein B456_009G418500 [Gossypium raimondii]
A05	GH_A05G0392	AT3G13540	myb domain protein 5	P10290	MYBC_MAIZE Anthocyanin regulatory C1 protein OS=Zea mays GN=C1 PE=2 SV=1	A0A0D2RTT0	A0A0D2RTT0_GOSRA Uncharacterized protein OS=Gossypium raimondii GN=B456_009G040800 PE=4 SV=1	tcc:TCM_037383	Myb domain protein 5 isoform 1; K09422 myb proto-oncogene protein, plant	PF00249|Myb-like DNA-binding domain	IPR001005|SANT/Myb domain;IPR017930|Myb domain	molecular_function:GO:0003677|DNA binding;	gi|823216002|ref|XP_012440738.1|	PREDICTED: transcription factor MYB114-like isoform X2 [Gossypium raimondii] &gt;gi|763787597|gb|KJB54593.1| hypothetical protein B456_009G040800 [Gossypium raimondii]
A05	GH_A05G0393	AT3G13540	myb domain protein 5	P10290	MYBC_MAIZE Anthocyanin regulatory C1 protein OS=Zea mays GN=C1 PE=2 SV=1	A0A0D2TDA6	A0A0D2TDA6_GOSRA Uncharacterized protein OS=Gossypium raimondii GN=B456_009G040900 PE=4 SV=1	tcc:TCM_037383	Myb domain protein 5 isoform 1; K09422 myb proto-oncogene protein, plant	PF00249|Myb-like DNA-binding domain	IPR001005|SANT/Myb domain;IPR017930|Myb domain	molecular_function:GO:0003677|DNA binding;	gi|823219741|ref|XP_012442588.1|	PREDICTED: transcription factor MYB114-like isoform X1 [Gossypium raimondii] &gt;gi|763787598|gb|KJB54594.1| hypothetical protein B456_009G040900 [Gossypium raimondii]
A05	GH_A05G0394	AT1G62610	NAD(P)-binding Rossmann-fold superfamily protein	P28643	FABG_CUPLA 3-oxoacyl-[acyl-carrier-protein] reductase, chloroplastic OS=Cuphea lanceolata GN=CLKR27 PE=2 SV=1	A0A0B0PP23	A0A0B0PP23_GOSAR 3-oxoacyl-[acyl-carrier-protein] reductase FabG OS=Gossypium arboreum GN=F383_06454 PE=3 SV=1	mus:103979970	hydroxysteroid dehydrogenase-like protein 2 isoform X1; K02934 large subunit ribosomal protein L6e	PF00106|short chain dehydrogenase	IPR002347|Short-chain dehydrogenase/reductase SDR;IPR020904|Short-chain dehydrogenase/reductase, conserved site	biological_process:GO:0055114|oxidation-reduction process;molecular_function:GO:0004316|3-oxoacyl-[acyl-carrier-protein] reductase (NADPH) activity;	gi|728847174|gb|KHG26617.1|	3-oxoacyl-[acyl-carrier-protein] reductase FabG [Gossypium arboreum]
A05	GH_A05G0395	AT5G21430	Chaperone DnaJ-domain superfamily protein	Q84VQ4	NDHU_ARATH NAD(P)H-quinone oxidoreductase subunit U, chloroplastic OS=Arabidopsis thaliana GN=ndhU PE=1 SV=1	A0A0D2RTT7	A0A0D2RTT7_GOSRA Uncharacterized protein OS=Gossypium raimondii GN=B456_009G041100 PE=4 SV=1	-	-	-	-	cellular_component:GO:0009535|chloroplast thylakoid membrane;GO:0016021|integral component of membrane;GO:0010598|NAD(P)H dehydrogenase complex (plastoquinone);	gi|823221345|ref|XP_012443363.1|	PREDICTED: NAD(P)H-quinone oxidoreductase subunit U, chloroplastic [Gossypium raimondii] &gt;gi|763787607|gb|KJB54603.1| hypothetical protein B456_009G041100 [Gossypium raimondii]
A05	GH_A05G0396	AT5G35530	Ribosomal protein S3 family protein	Q9FJA6	RS33_ARATH 40S ribosomal protein S3-3 OS=Arabidopsis thaliana GN=RPS3C PE=1 SV=1	A0A0D2UG16	A0A0D2UG16_GOSRA Uncharacterized protein OS=Gossypium raimondii GN=B456_009G041200 PE=3 SV=1	tcc:TCM_037370	Ribosomal protein S3 family protein; K02985 small subunit ribosomal protein S3e	PF00189|Ribosomal protein S3, C-terminal domain	IPR004044|K Homology domain, type 2;IPR018280|Ribosomal protein S3, conserved site	biological_process:GO:0006281|DNA repair;GO:0006412|translation;cellular_component:GO:0005634|nucleus;GO:0022627|cytosolic small ribosomal subunit;molecular_function:GO:0008534|oxidized purine nucleobase lesion DNA N-glycosylase activity;GO:0003684|damaged DNA binding;GO:0003723|RNA binding;GO:0003735|structural constituent of ribosome;	gi|823221343|ref|XP_012443362.1|	PREDICTED: 40S ribosomal protein S3-3-like [Gossypium raimondii] &gt;gi|763787609|gb|KJB54605.1| hypothetical protein B456_009G041200 [Gossypium raimondii]
A05	GH_A05G0397	AT5G12080	mechanosensitive channel of small conductance-like 10	Q9LYG9	MSL10_ARATH Mechanosensitive ion channel protein 10 OS=Arabidopsis thaliana GN=MSL10 PE=1 SV=1	A0A0B0PT78	A0A0B0PT78_GOSAR Mechanosensitive ion channel 10-like protein OS=Gossypium arboreum GN=F383_06453 PE=4 SV=1	-	-	PF00924|Mechanosensitive ion channel	IPR006685|Mechanosensitive ion channel MscS	biological_process:GO:0055085|transmembrane transport;cellular_component:GO:0016021|integral component of membrane;	gi|728847173|gb|KHG26616.1|	Mechanosensitive ion channel 10 -like protein [Gossypium arboreum]
A05	GH_A05G0398	AT3G13980	SKI/DACH domain protein	Q9LVK2	BIG1A_ARATH Protein BIG GRAIN 1-like A OS=Arabidopsis thaliana GN=At3g13980 PE=3 SV=1	A0A0D2RTU3	A0A0D2RTU3_GOSRA Uncharacterized protein OS=Gossypium raimondii GN=B456_009G041500 PE=4 SV=1	-	-	-	-	-	gi|823229817|ref|XP_012447648.1|	PREDICTED: uncharacterized protein LOC105770838 [Gossypium raimondii] &gt;gi|763787617|gb|KJB54613.1| hypothetical protein B456_009G041500 [Gossypium raimondii]
A05	GH_A05G0399	AT5G12040	Nitrilase/cyanide hydratase and apolipoprotein N-acyltransferase family protein	Q8RUF8	NILP3_ARATH Omega-amidase, chloroplastic OS=Arabidopsis thaliana GN=NLP3 PE=1 SV=1	A0A0B0P6C4	A0A0B0P6C4_GOSAR Omega-amidase NIT2-B OS=Gossypium arboreum GN=F383_24741 PE=4 SV=1	tcc:TCM_037360	Nitrilase	PF00795|Carbon-nitrogen hydrolase	IPR003010|Carbon-nitrogen hydrolase	biological_process:GO:0006807|nitrogen compound metabolic process;molecular_function:GO:0016746|transferase activity, transferring acyl groups;GO:0016810|hydrolase activity, acting on carbon-nitrogen (but not peptide) bonds;	gi|728840999|gb|KHG20442.1|	Omega-amidase NIT2-B [Gossypium arboreum]
A05	GH_A05G0400	AT3G42790	alfin-like 3	Q9M2B4	ALFL3_ARATH PHD finger protein ALFIN-LIKE 3 OS=Arabidopsis thaliana GN=AL3 PE=1 SV=1	A0A0D2UG28	A0A0D2UG28_GOSRA Uncharacterized protein OS=Gossypium raimondii GN=B456_009G041700 PE=4 SV=1	ota:Ot13g02250	transcription factor jumonji (ISS); K11446 histone demethylase JARID1 [EC:1.14.11.-]	PF00628|PHD-finger	IPR001965|Zinc finger, PHD-type;IPR019786|Zinc finger, PHD-type, conserved site;IPR019787|Zinc finger, PHD-finger;IPR021998|Alfin	biological_process:GO:0006355|regulation of transcription, DNA-templated;molecular_function:GO:0008270|zinc ion binding;GO:0042393|histone binding;	gi|763787624|gb|KJB54620.1|	hypothetical protein B456_009G041700 [Gossypium raimondii]
A05	GH_A05G0401	AT1G72820	Mitochondrial substrate carrier family protein	Q8BGF9	S2544_MOUSE Solute carrier family 25 member 44 OS=Mus musculus GN=Slc25a44 PE=1 SV=1	A0A0D2Q8X0	A0A0D2Q8X0_GOSRA Uncharacterized protein OS=Gossypium raimondii GN=B456_009G041800 PE=3 SV=1	tcc:TCM_037351	Mitochondrial substrate carrier family protein J; K15121 solute carrier family 25, member 44	PF00153|Mitochondrial carrier protein	IPR002067|Mitochondrial carrier protein;IPR018108|Mitochondrial substrate/solute carrier	biological_process:GO:0055085|transmembrane transport;cellular_component:GO:0016021|integral component of membrane;	gi|823220772|ref|XP_012443090.1|	PREDICTED: solute carrier family 25 member 44 [Gossypium raimondii] &gt;gi|763787626|gb|KJB54622.1| hypothetical protein B456_009G041800 [Gossypium raimondii]
A05	GH_A05G0402	-	-	-	-	A0A0D2RTV2	A0A0D2RTV2_GOSRA Uncharacterized protein OS=Gossypium raimondii GN=B456_009G041900 PE=4 SV=1	-	-	-	-	-	gi|763787627|gb|KJB54623.1|	hypothetical protein B456_009G041900 [Gossypium raimondii]
A05	GH_A05G0403	AT5G12020	17.6 kDa class II heat shock protein	P29830	HS176_ARATH 17.6 kDa class II heat shock protein OS=Arabidopsis thaliana GN=HSP17.6 PE=2 SV=1	A0A0D2TDD4	A0A0D2TDD4_GOSRA Uncharacterized protein OS=Gossypium raimondii GN=B456_009G042000 PE=3 SV=1	tcc:TCM_037347	17.6 kDa class II heat shock protein; K13993 HSP20 family protein	PF00011|Hsp20/alpha crystallin family	IPR002068|Alpha crystallin/Hsp20 domain;IPR031107|Small heat shock protein HSP20	-	gi|823220778|ref|XP_012443093.1|	PREDICTED: 17.6 kDa class II heat shock protein-like [Gossypium raimondii] &gt;gi|763787628|gb|KJB54624.1| hypothetical protein B456_009G042000 [Gossypium raimondii]
A05	GH_A05G0404	AT5G12020	17.6 kDa class II heat shock protein	P05477	HSP21_SOYBN 17.9 kDa class II heat shock protein OS=Glycine max GN=HSP17.9-D PE=3 SV=1	A0A0D2UG32	A0A0D2UG32_GOSRA Uncharacterized protein OS=Gossypium raimondii GN=B456_009G042100 PE=3 SV=1	pxb:103927502	17.1 kDa class II heat shock protein-like; K13993 HSP20 family protein	PF00011|Hsp20/alpha crystallin family	IPR002068|Alpha crystallin/Hsp20 domain;IPR031107|Small heat shock protein HSP20	-	gi|823220780|ref|XP_012443094.1|	PREDICTED: 17.3 kDa class II heat shock protein-like [Gossypium raimondii] &gt;gi|763787629|gb|KJB54625.1| hypothetical protein B456_009G042100 [Gossypium raimondii]
A05	GH_A05G0405	AT5G26180	S-adenosyl-L-methionine-dependent methyltransferases superfamily protein	Q96P11	NSUN5_HUMAN Probable 28S rRNA (cytosine-C(5))-methyltransferase OS=Homo sapiens GN=NSUN5 PE=1 SV=2	A0A0D2TJA5	A0A0D2TJA5_GOSRA Uncharacterized protein OS=Gossypium raimondii GN=B456_009G042200 PE=4 SV=1	mtr:MTR_5g096020	Ribosomal RNA small subunit methyltransferase; K03500 16S rRNA (cytosine967-C5)-methyltransferase [EC:2.1.1.176]	PF01189|16S rRNA methyltransferase RsmB/F	IPR001678|SAM-dependent methyltransferase RsmB/NOP2-type;IPR023267|RNA (C5-cytosine) methyltransferase	biological_process:GO:0032259|methylation;molecular_function:GO:0008168|methyltransferase activity;	gi|728848932|gb|KHG28375.1|	Putative methyltransferase NSUN5 [Gossypium arboreum]
A05	GH_A05G0406	AT4G33110	S-adenosyl-L-methionine-dependent methyltransferases superfamily protein	Q5C9L6	CNMT_THLFG (S)-coclaurine N-methyltransferase OS=Thalictrum flavum subsp. glaucum PE=1 SV=1	A0A0D2RTV9	A0A0D2RTV9_GOSRA Uncharacterized protein OS=Gossypium raimondii GN=B456_009G042400 PE=4 SV=1	jcu:105638108	(S)-coclaurine N-methyltransferase; K13384 (S)-coclaurine N-methyltransferase [EC:2.1.1.140]	PF02353|Mycolic acid cyclopropane synthetase	IPR029063|S-adenosyl-L-methionine-dependent methyltransferase	biological_process:GO:0008610|lipid biosynthetic process;GO:0032259|methylation;cellular_component:GO:0005768|endosome;GO:0005802|trans-Golgi network;GO:0005774|vacuolar membrane;molecular_function:GO:0008757|S-adenosylmethionine-dependent methyltransferase activity;	gi|823220621|ref|XP_012443012.1|	PREDICTED: (S)-coclaurine N-methyltransferase-like [Gossypium raimondii] &gt;gi|823220623|ref|XP_012443013.1| PREDICTED: (S)-coclaurine N-methyltransferase-like [Gossypium raimondii] &gt;gi|823220625|ref|XP_012443014.1| PREDICTED: (S)-coclaurine N-methyltransferase-like [Gossypium raimondii] &gt;gi|763787637|gb|KJB54633.1| hypothetical protein B456_009G042400 [Gossypium raimondii] &gt;gi|76378763…
A05	GH_A05G0407	AT1G72770	HYPERSENSITIVE TO ABA1	Q9CAJ0	P2C16_ARATH Protein phosphatase 2C 16 OS=Arabidopsis thaliana GN=HAB1 PE=1 SV=1	A0A0B0NN88	A0A0B0NN88_GOSAR Protein phosphatase 2C 16-like protein OS=Gossypium arboreum GN=F383_00387 PE=3 SV=1	tcc:TCM_037332	ABI1 isoform 1; K14497 protein phosphatase 2C [EC:3.1.3.16]	PF00481|Protein phosphatase 2C	IPR000222|PPM-type phosphatase, divalent cation binding;IPR001932|PPM-type phosphatase domain;IPR015655|Protein phosphatase 2C family	biological_process:GO:0006470|protein dephosphorylation;molecular_function:GO:0004722|protein serine/threonine phosphatase activity;GO:0046872|metal ion binding;	gi|728833108|gb|KHG12551.1|	Protein phosphatase 2C 16 -like protein [Gossypium arboreum]
A05	GH_A05G0408	AT4G33080	AGC (cAMP-dependent%2C cGMP-dependent and protein kinase C) kinase family protein	Q6TGC6	CBK1_PNECA Serine	A0A0D2TDF1	A0A0D2TDF1_GOSRA Uncharacterized protein OS=Gossypium raimondii GN=B456_009G042700 PE=4 SV=1	obr:102718228	serine	PF00433|Protein kinase C terminal domain	IPR000719|Protein kinase domain;IPR000961|AGC-kinase, C-terminal;IPR008271|Serine/threonine-protein kinase, active site;IPR017441|Protein kinase, ATP binding site;IPR017892|Protein kinase, C-terminal	biological_process:GO:0006468|protein phosphorylation;molecular_function:GO:0005524|ATP binding;GO:0004674|protein serine/threonine kinase activity;	gi|823220617|ref|XP_012443010.1|	PREDICTED: serine
A05	GH_A05G0409	AT5G12010	nuclease	Q17QR8	HARB1_BOVIN Putative nuclease HARBI1 OS=Bos taurus GN=HARBI1 PE=2 SV=1	A0A061GK95	A0A061GK95_THECC Uncharacterized protein OS=Theobroma cacao GN=TCM_037329 PE=4 SV=1	brp:103860367	uncharacterized LOC103860367; K14861 nucleolar pre-ribosomal-associated protein 1	PF13359|DDE superfamily endonuclease	IPR027806|Harbinger transposase-derived nuclease domain	-	gi|823227880|ref|XP_012446713.1|	PREDICTED: putative nuclease HARBI1 [Gossypium raimondii]
A05	GH_A05G0410	AT5G12000	kinase with adenine nucleotide alpha hydrolases-like domain-containing protein	Q8S8S7	PUB34_ARATH U-box domain-containing protein 34 OS=Arabidopsis thaliana GN=PUB34 PE=3 SV=1	A0A0D2RTX0	A0A0D2RTX0_GOSRA Uncharacterized protein OS=Gossypium raimondii GN=B456_009G042800 PE=4 SV=1	aly:ARALYDRAFT_491618	kinase family protein; K17609 nucleoredoxin [EC:1.8.1.8]	PF00069|Protein kinase domain	IPR000719|Protein kinase domain;IPR008271|Serine/threonine-protein kinase, active site	biological_process:GO:0006468|protein phosphorylation;GO:0006950|response to stress;molecular_function:GO:0016787|hydrolase activity;GO:0005524|ATP binding;GO:0004672|protein kinase activity;	gi|823220082|ref|XP_012442757.1|	PREDICTED: U-box domain-containing protein 52 isoform X1 [Gossypium raimondii]
A05	GH_A05G0411	-	-	-	-	A0A0D2TDF4	A0A0D2TDF4_GOSRA Uncharacterized protein OS=Gossypium raimondii GN=B456_009G042900 PE=4 SV=1	-	-	-	-	-	gi|763787653|gb|KJB54649.1|	hypothetical protein B456_009G042900 [Gossypium raimondii]
A05	GH_A05G0412	AT5G11980	conserved oligomeric Golgi complex component-related / COG complex component-like protein	-	-	A0A0B0MLR8	A0A0B0MLR8_GOSAR Conserved oligomeric Golgi complex subunit 8 OS=Gossypium arboreum GN=F383_18467 PE=4 SV=1	-	-	PF04124|Dor1-like family	IPR007255|Conserved oligomeric Golgi complex subunit 8	cellular_component:GO:0017119|Golgi transport complex;	gi|728810802|gb|KHF99860.1|	Conserved oligomeric Golgi complex subunit 8 [Gossypium arboreum]
A05	GH_A05G0413	AT5G11980	conserved oligomeric Golgi complex component-related / COG complex component-like protein	Q96MW5	COG8_HUMAN Conserved oligomeric Golgi complex subunit 8 OS=Homo sapiens GN=COG8 PE=1 SV=2	R0H656	R0H656_9BRAS Uncharacterized protein OS=Capsella rubella GN=CARUB_v10000588mg PE=4 SV=1	-	-	PF04124|Dor1-like family	IPR007255|Conserved oligomeric Golgi complex subunit 8	biological_process:GO:0006891|intra-Golgi vesicle-mediated transport;cellular_component:GO:0017119|Golgi transport complex;GO:0009506|plasmodesma;	gi|743813028|ref|XP_011019411.1|	PREDICTED: conserved oligomeric Golgi complex subunit 8 [Populus euphratica]
A05	GH_A05G0414	AT3G13920	eukaryotic translation initiation factor 4A1	Q40471	IF4A9_TOBAC Eukaryotic initiation factor 4A-9 OS=Nicotiana tabacum PE=2 SV=1	A0A0D2UG53	A0A0D2UG53_GOSRA Uncharacterized protein OS=Gossypium raimondii GN=B456_009G043400 PE=3 SV=1	tcc:TCM_037319	Eukaryotic translation initiation factor 4A1; K03257 translation initiation factor 4A	PF00270|DEAD/DEAH box helicase	IPR000629|ATP-dependent RNA helicase DEAD-box, conserved site;IPR001650|Helicase, C-terminal;IPR011545|DEAD/DEAH box helicase domain;IPR014001|Helicase superfamily 1/2, ATP-binding domain;IPR014014|RNA helicase, DEAD-box type, Q motif	biological_process:GO:0006413|translational initiation;molecular_function:GO:0004386|helicase activity;GO:0005524|ATP binding;GO:0003743|translation initiation factor activity;	gi|823220093|ref|XP_012442763.1|	PREDICTED: eukaryotic initiation factor 4A-9 [Gossypium raimondii] &gt;gi|763787659|gb|KJB54655.1| hypothetical protein B456_009G043400 [Gossypium raimondii] &gt;gi|763787660|gb|KJB54656.1| hypothetical protein B456_009G043400 [Gossypium raimondii]
A05	GH_A05G0415	AT5G11970	ABC family ABC transporter%2C putative (DUF3511)	-	-	A0A0D2RTX7	A0A0D2RTX7_GOSRA Uncharacterized protein OS=Gossypium raimondii GN=B456_009G043500 PE=4 SV=1	-	-	PF12023|Domain of unknown function (DUF3511)	IPR021899|Protein of unknown function DUF3511	biological_process:GO:1903830|magnesium ion transmembrane transport;GO:0015693|magnesium ion transport;cellular_component:GO:0016021|integral component of membrane;molecular_function:GO:0015095|magnesium ion transmembrane transporter activity;	gi|823220114|ref|XP_012442773.1|	PREDICTED: uncharacterized protein LOC105767740 [Gossypium raimondii] &gt;gi|763787662|gb|KJB54658.1| hypothetical protein B456_009G043500 [Gossypium raimondii]
A05	GH_A05G0416	AT5G11950	Putative lysine decarboxylase family protein	Q84MC2	LOG8_ARATH Cytokinin riboside 5'-monophosphate phosphoribohydrolase LOG8 OS=Arabidopsis thaliana GN=LOG8 PE=1 SV=1	A0A0B0PI60	A0A0B0PI60_GOSAR Cytokinin riboside 5'-monophosphate phosphoribohydrolase LOG8-like protein OS=Gossypium arboreum GN=F383_06903 PE=4 SV=1	cit:102622753	cytokinin riboside 5'-monophosphate phosphoribohydrolase LOG8-like; K06966 uncharacterized protein	PF03641|Possible lysine decarboxylase	IPR031100|LOG family	biological_process:GO:0009691|cytokinin biosynthetic process;molecular_function:GO:0016799|hydrolase activity, hydrolyzing N-glycosyl compounds;	gi|728843618|gb|KHG23061.1|	Cytokinin riboside 5&apos;-monophosphate phosphoribohydrolase LOG8 -like protein [Gossypium arboreum]
A05	GH_A05G0417	-	-	-	-	A0A0D2RTY2	A0A0D2RTY2_GOSRA Uncharacterized protein OS=Gossypium raimondii GN=B456_009G043700 PE=4 SV=1	-	-	-	-	-	gi|823220107|ref|XP_012442770.1|	PREDICTED: uncharacterized protein LOC105767737 [Gossypium raimondii] &gt;gi|763787667|gb|KJB54663.1| hypothetical protein B456_009G043700 [Gossypium raimondii]
A05	GH_A05G0418	AT1G14560	Mitochondrial substrate carrier family protein	Q01888	GDC_BOVIN Graves disease carrier protein OS=Bos taurus GN=SLC25A16 PE=2 SV=1	A0A0B0MW19	A0A0B0MW19_GOSAR Graves disease carrier OS=Gossypium arboreum GN=F383_07175 PE=3 SV=1	tcc:TCM_037313	Mitochondrial substrate carrier family protein isoform 1; K15084 solute carrier family 25 (mitochondrial carrier protein), member 16	PF00153|Mitochondrial carrier protein	IPR002067|Mitochondrial carrier protein;IPR018108|Mitochondrial substrate/solute carrier	biological_process:GO:0035349|coenzyme A transmembrane transport;cellular_component:GO:0005743|mitochondrial inner membrane;GO:0016021|integral component of membrane;molecular_function:GO:0015228|coenzyme A transmembrane transporter activity;	gi|728822687|gb|KHG04950.1|	Graves disease carrier [Gossypium arboreum]
A05	GH_A05G0419	AT4G33050	calmodulin-binding family protein	O82645	IQM1_ARATH IQ domain-containing protein IQM1 OS=Arabidopsis thaliana GN=IQM1 PE=1 SV=1	A0A0D2Q8Z6	A0A0D2Q8Z6_GOSRA Uncharacterized protein OS=Gossypium raimondii GN=B456_009G043900 PE=4 SV=1	-	-	PF00612|IQ calmodulin-binding motif	IPR000048|IQ motif, EF-hand binding site	-	gi|763787671|gb|KJB54667.1|	hypothetical protein B456_009G043900 [Gossypium raimondii]
A05	GH_A05G0420	AT2G26170	cytochrome P450%2C family 711%2C subfamily A%2C polypeptide 1	B9DFU2	MAX1_ARATH Cytochrome P450 711A1 OS=Arabidopsis thaliana GN=CYP711A1 PE=2 SV=1	A0A0D2UG61	A0A0D2UG61_GOSRA Uncharacterized protein OS=Gossypium raimondii GN=B456_009G044000 PE=3 SV=1	mdm:103421043	cytochrome P450 711A1-like; K07424 cytochrome P450, family 3, subfamily A [EC:1.14.14.1]	PF00067|Cytochrome P450	IPR001128|Cytochrome P450;IPR002401|Cytochrome P450, E-class, group I;IPR017972|Cytochrome P450, conserved site	biological_process:GO:0009934|regulation of meristem structural organization;GO:0010223|secondary shoot formation;GO:0055114|oxidation-reduction process;GO:0009926|auxin polar transport;cellular_component:GO:0016021|integral component of membrane;molecular_function:GO:0004497|monooxygenase activity;GO:0020037|heme binding;GO:0016705|oxidoreductase activity, acting on paired donors, with incorpora…	gi|823220091|ref|XP_012442761.1|	PREDICTED: cytochrome P450 711A1 [Gossypium raimondii] &gt;gi|763787674|gb|KJB54670.1| hypothetical protein B456_009G044000 [Gossypium raimondii]
A05	GH_A05G0421	AT3G50700	indeterminate(ID)-domain 2	Q9SCQ6	IDD2_ARATH Protein indeterminate-domain 2 OS=Arabidopsis thaliana GN=IDD2 PE=2 SV=1	A0A0B0MZL0	A0A0B0MZL0_GOSAR Zinc finger MAGPIE-like protein OS=Gossypium arboreum GN=F383_07174 PE=4 SV=1	vvi:100251499	beta-galactosidase 17; K12309 beta-galactosidase [EC:3.2.1.23]	PF12171|Zinc-finger double-stranded RNA-binding	IPR007087|Zinc finger, C2H2;IPR015880|Zinc finger, C2H2-like;IPR022755|Zinc finger, double-stranded RNA binding	molecular_function:GO:0046872|metal ion binding;GO:0003676|nucleic acid binding;	gi|728822686|gb|KHG04949.1|	Zinc finger MAGPIE -like protein [Gossypium arboreum]
A05	GH_A05G0422	AT5G11910	alpha/beta-Hydrolases superfamily protein	Q07379	YD057_YEAST Putative uncharacterized protein YDL057W OS=Saccharomyces cerevisiae (strain ATCC 204508	A0A0B0MS52	A0A0B0MS52_GOSAR Uncharacterized protein OS=Gossypium arboreum GN=F383_07173 PE=4 SV=1	vvi:100247545	uncharacterized LOC100247545; K06889 uncharacterized protein	PF12146|Serine aminopeptidase, S33	IPR022742|Serine aminopeptidase, S33	cellular_component:GO:0005777|peroxisome;molecular_function:GO:0016787|hydrolase activity;	gi|728822685|gb|KHG04948.1|	uncharacterized protein F383_07173 [Gossypium arboreum]
A05	GH_A05G0423	AT4G33030	sulfoquinovosyldiacylglycerol 1	Q84KI6	SQD1_SPIOL UDP-sulfoquinovose synthase, chloroplastic OS=Spinacia oleracea GN=SQD1 PE=1 SV=1	A0A0B0MX58	A0A0B0MX58_GOSAR UDP-sulfoquinovose synthase, chloroplastic OS=Gossypium arboreum GN=F383_07177 PE=4 SV=1	tcc:TCM_037296	Sulfoquinovosyldiacylglycerol 1; K06118 UDP-sulfoquinovose synthase [EC:3.13.1.1]	PF01370|NAD dependent epimerase/dehydratase family	IPR001509|NAD-dependent epimerase/dehydratase, N-terminal domain	biological_process:GO:0009247|glycolipid biosynthetic process;cellular_component:GO:0009507|chloroplast;molecular_function:GO:0008270|zinc ion binding;GO:0050662|coenzyme binding;GO:0008146|sulfotransferase activity;	gi|728822689|gb|KHG04952.1|	UDP-sulfoquinovose synthase, chloroplastic [Gossypium arboreum]
A05	GH_A05G0424	AT2G46210	Fatty acid/sphingolipid desaturase	Q43469	SLD1_HELAN Delta(8)-fatty-acid desaturase OS=Helianthus annuus GN=sld1 PE=1 SV=1	A0A0D2Q907	A0A0D2Q907_GOSRA Uncharacterized protein OS=Gossypium raimondii GN=B456_009G044600 PE=4 SV=1	tcc:TCM_037294	Fatty acid	PF00173|Cytochrome b5-like Heme/Steroid binding domain	IPR001199|Cytochrome b5-like heme/steroid binding domain;IPR005804|Fatty acid desaturase domain	biological_process:GO:0006629|lipid metabolic process;GO:0055114|oxidation-reduction process;cellular_component:GO:0016021|integral component of membrane;molecular_function:GO:0016491|oxidoreductase activity;	gi|823227108|ref|XP_012446385.1|	PREDICTED: delta(8)-fatty-acid desaturase-like [Gossypium raimondii] &gt;gi|763787686|gb|KJB54682.1| hypothetical protein B456_009G044600 [Gossypium raimondii]
A05	GH_A05G0425	AT5G11890	harpin-induced protein	Q9SJ52	YLS9_ARATH Protein YLS9 OS=Arabidopsis thaliana GN=YLS9 PE=2 SV=1	A0A0D2RTZ8	A0A0D2RTZ8_GOSRA Uncharacterized protein OS=Gossypium raimondii GN=B456_009G044700 PE=4 SV=1	-	-	PF03168|Late embryogenesis abundant protein	IPR004864|Late embryogenesis abundant protein, LEA-14	cellular_component:GO:0005886|plasma membrane;GO:0016021|integral component of membrane;	gi|823227886|ref|XP_012446716.1|	PREDICTED: uncharacterized protein LOC105770183 [Gossypium raimondii] &gt;gi|763787687|gb|KJB54683.1| hypothetical protein B456_009G044700 [Gossypium raimondii]
A05	GH_A05G0426	AT1G60960	iron regulated transporter 3	Q8LE59	IRT3_ARATH Fe(2+) transport protein 3, chloroplastic OS=Arabidopsis thaliana GN=IRT3 PE=2 SV=3	K9N1X9	K9N1X9_GOSHI Zinc transporter 4 OS=Gossypium hirsutum GN=ZIP4 PE=2 SV=1	tcc:TCM_037288	Zinc transporter 4 precursor isoform 1; K14709 solute carrier family 39 (zinc transporter), member 1	PF02535|ZIP Zinc transporter	IPR003689|Zinc/iron permease	biological_process:GO:0071577|zinc II ion transmembrane transport;cellular_component:GO:0016021|integral component of membrane;molecular_function:GO:0005385|zinc ion transmembrane transporter activity;	gi|425918378|gb|AFY11956.1|	zinc transporter 4 [Gossypium hirsutum] &gt;gi|425918380|gb|AFY11957.1| zinc transporter 4 [Gossypium hirsutum]
A05	GH_A05G0427	-	-	-	-	A0A0D2UG71	A0A0D2UG71_GOSRA Uncharacterized protein OS=Gossypium raimondii GN=B456_009G044900 PE=4 SV=1	-	-	-	-	-	gi|823225708|ref|XP_012445663.1|	PREDICTED: uncharacterized protein LOC105769523 [Gossypium raimondii] &gt;gi|763787689|gb|KJB54685.1| hypothetical protein B456_009G044900 [Gossypium raimondii]
A05	GH_A05G0428	AT4G26150	cytokinin-responsive gata factor 1	Q5HZ36	GAT21_ARATH GATA transcription factor 21 OS=Arabidopsis thaliana GN=GATA21 PE=1 SV=2	A0A0D2TJF3	A0A0D2TJF3_GOSRA Uncharacterized protein OS=Gossypium raimondii GN=B456_009G045000 PE=4 SV=1	sita:101775857	GATA transcription factor 8-like; K17894 GATA-binding protein 2	PF00320|GATA zinc finger	IPR000679|Zinc finger, GATA-type	biological_process:GO:0006355|regulation of transcription, DNA-templated;molecular_function:GO:0003700|transcription factor activity, sequence-specific DNA binding;GO:0043565|sequence-specific DNA binding;GO:0008270|zinc ion binding;	gi|823225704|ref|XP_012445661.1|	PREDICTED: GATA transcription factor 21-like isoform X1 [Gossypium raimondii] &gt;gi|763787690|gb|KJB54686.1| hypothetical protein B456_009G045000 [Gossypium raimondii]
A05	GH_A05G0429	AT4G33010	glycine decarboxylase P-protein 1	O49954	GCSP_SOLTU Glycine dehydrogenase (decarboxylating), mitochondrial OS=Solanum tuberosum GN=GDCSP PE=2 SV=1	A0A0D2Q910	A0A0D2Q910_GOSRA Uncharacterized protein OS=Gossypium raimondii GN=B456_009G045100 PE=3 SV=1	tcc:TCM_037284	Glycine decarboxylase P-protein 1; K00281 glycine dehydrogenase [EC:1.4.4.2]	PF02347|Glycine cleavage system P-protein	IPR020580|Glycine cleavage system P-protein, N-terminal;IPR020581|Glycine cleavage system P protein	biological_process:GO:0006546|glycine catabolic process;GO:0055114|oxidation-reduction process;molecular_function:GO:0004375|glycine dehydrogenase (decarboxylating) activity;	gi|823224919|ref|XP_012445244.1|	PREDICTED: glycine dehydrogenase (decarboxylating), mitochondrial [Gossypium raimondii] &gt;gi|763787691|gb|KJB54687.1| hypothetical protein B456_009G045100 [Gossypium raimondii]
A05	GH_A05G0430	AT5G11850	Protein kinase superfamily protein	Q9FPR3	EDR1_ARATH Serine	A0A0D2TDI5	A0A0D2TDI5_GOSRA Uncharacterized protein OS=Gossypium raimondii GN=B456_009G045200 PE=4 SV=1	cit:102628425	serine	PF07714|Protein tyrosine kinase	IPR000719|Protein kinase domain;IPR001245|Serine-threonine/tyrosine-protein kinase catalytic domain;IPR008271|Serine/threonine-protein kinase, active site;IPR017441|Protein kinase, ATP binding site	biological_process:GO:0006468|protein phosphorylation;molecular_function:GO:0005524|ATP binding;GO:0004674|protein serine/threonine kinase activity;	gi|823220865|ref|XP_012443139.1|	PREDICTED: serine
A05	GH_A05G0431	AT5G11840	YCF36%2C putative (DUF1230)	P48276	YCF36_CYAPA Uncharacterized protein ycf36 OS=Cyanophora paradoxa GN=ycf36 PE=3 SV=1	A0A0D2RU12	A0A0D2RU12_GOSRA Uncharacterized protein OS=Gossypium raimondii GN=B456_009G045300 PE=4 SV=1	-	-	PF06799|Protein of unknown function (DUF1230)	IPR009631|Uncharacterised protein family Ycf36	cellular_component:GO:0016021|integral component of membrane;	gi|728834176|gb|KHG13619.1|	putative ycf36 [Gossypium arboreum]
A05	GH_A05G0432	AT5G11810	rhomboid family protein	-	-	A0A0B0NR90	A0A0B0NR90_GOSAR Cholinephosphotransferase 1 OS=Gossypium arboreum GN=F383_19486 PE=4 SV=1	-	-	-	-	-	gi|728834178|gb|KHG13621.1|	Cholinephosphotransferase 1 [Gossypium arboreum]
A05	GH_A05G0433	AT2G45400	NAD(P)-binding Rossmann-fold superfamily protein	Q40316	VESTR_MEDSA Vestitone reductase OS=Medicago sativa PE=1 SV=1	A0A0B0M7R0	A0A0B0M7R0_GOSAR Dihydroflavonol-4-reductase-like protein OS=Gossypium arboreum GN=F383_11886 PE=4 SV=1	gmx:100194416	vestitone reductase; K13265 vestitone reductase [EC:1.1.1.348]	PF01370|NAD dependent epimerase/dehydratase family	IPR001509|NAD-dependent epimerase/dehydratase, N-terminal domain	-	gi|728808190|gb|KHF98112.1|	Dihydroflavonol-4-reductase -like protein [Gossypium arboreum]
A05	GH_A05G0434	AT4G33000	calcineurin B-like protein 10	Q7FRS8	CNBLA_ARATH Calcineurin B-like protein 10 OS=Arabidopsis thaliana GN=CBL10 PE=1 SV=1	A0A0D2TCX5	A0A0D2TCX5_GOSRA Uncharacterized protein OS=Gossypium raimondii GN=B456_009G045600 PE=4 SV=1	tcc:TCM_037279	Calcineurin B-like protein 10; K06268 serine	PF13499|EF-hand domain pair	IPR002048|EF-hand domain	cellular_component:GO:0016021|integral component of membrane;molecular_function:GO:0005509|calcium ion binding;	gi|823220880|ref|XP_012443146.1|	PREDICTED: calcineurin B-like protein 10 isoform X3 [Gossypium raimondii] &gt;gi|763787473|gb|KJB54469.1| hypothetical protein B456_009G045600 [Gossypium raimondii]
A05	GH_A05G0435	AT2G26040	PYR1-like 2	O80992	PYL2_ARATH Abscisic acid receptor PYL2 OS=Arabidopsis thaliana GN=PYL2 PE=1 SV=1	A0A0D2TD61	A0A0D2TD61_GOSRA Uncharacterized protein OS=Gossypium raimondii GN=B456_009G045700 PE=4 SV=1	tcc:TCM_037275	PYR1-like 2; K14496 abscisic acid receptor PYR	PF10604|Polyketide cyclase / dehydrase and lipid transport	IPR019587|Polyketide cyclase/dehydrase	biological_process:GO:0043086|negative regulation of catalytic activity;GO:0080163|regulation of protein serine/threonine phosphatase activity;GO:0009738|abscisic acid-activated signaling pathway;cellular_component:GO:0005634|nucleus;GO:0005737|cytoplasm;molecular_function:GO:0010427|abscisic acid binding;GO:0004872|receptor activity;GO:0004864|protein phosphatase inhibitor activity;	gi|823220882|ref|XP_012443147.1|	PREDICTED: abscisic acid receptor PYL2-like [Gossypium raimondii] &gt;gi|763787523|gb|KJB54519.1| hypothetical protein B456_009G045700 [Gossypium raimondii]

## Sheet: D07
Supplementary Table 4 The genes information within the QTL localization interval
Chr.	Genes	ArabidopsisID	ArabDesc	Swissprot_id	SwissProt_desc	Trembl_id	Trembl_desc	KEGG_id	KEGG_desc	Pfam_ids	InterProt_ids	GO_ids	NR_ids	NR_desc
D07	GH_D07G0598	AT1G67580	Protein kinase superfamily protein	Q7XUF4	CDKG2_ORYSJ Cyclin-dependent kinase G-2 OS=Oryza sativa subsp. japonica GN=CDKG-2 PE=2 SV=2	A0A0D2LVE2	A0A0D2LVE2_GOSRA Uncharacterized protein OS=Gossypium raimondii GN=B456_001G060800 PE=4 SV=1	cit:102610073	cyclin-dependent kinase G-2-like; K08818 cell division cycle 2-like [EC:2.7.11.22]	PF00069|Protein kinase domain	IPR000719|Protein kinase domain;IPR008271|Serine/threonine-protein kinase, active site	biological_process:GO:0006468|protein phosphorylation;molecular_function:GO:0004672|protein kinase activity;GO:0005524|ATP binding;	gi|823121776|ref|XP_012468354.1|	PREDICTED: cyclin-dependent kinase G-2 [Gossypium raimondii] &gt;gi|763740543|gb|KJB08042.1| hypothetical protein B456_001G060800 [Gossypium raimondii] &gt;gi|763740544|gb|KJB08043.1| hypothetical protein B456_001G060800 [Gossypium raimondii] &gt;gi|763740547|gb|KJB08046.1| hypothetical protein B456_001G060800 [Gossypium raimondii]
D07	GH_D07G0599	AT5G03860	malate synthase	P17432	MASY_GOSHI Malate synthase, glyoxysomal OS=Gossypium hirsutum PE=2 SV=1	A0A0D2PMG8	A0A0D2PMG8_GOSRA Malate synthase OS=Gossypium raimondii GN=B456_001G060900 PE=3 SV=1	tcc:TCM_014591	Malate synthase, glyoxysomal; K01638 malate synthase [EC:2.3.3.9]	PF01274|Malate synthase	IPR001465|Malate synthase;IPR019830|Malate synthase, conserved site	biological_process:GO:0006097|glyoxylate cycle;GO:0006099|tricarboxylic acid cycle;molecular_function:GO:0004474|malate synthase activity;	gi|126770|sp|P17432.1|MASY_GOSHI	RecName: Full=Malate synthase, glyoxysomal [Gossypium hirsutum]
D07	GH_D07G0600	AT5G50360	von willebrand factor A domain protein	-	-	A0A0D2QLC3	A0A0D2QLC3_GOSRA Uncharacterized protein OS=Gossypium raimondii GN=B456_001G061000 PE=4 SV=1	-	-	-	-	-	gi|823121785|ref|XP_012468413.1|	PREDICTED: uncharacterized protein LOC105786493 [Gossypium raimondii] &gt;gi|763740556|gb|KJB08055.1| hypothetical protein B456_001G061000 [Gossypium raimondii]
D07	GH_D07G0601	AT3G48500	Nucleic acid-binding%2C OB-fold-like protein	F4JF21	PTA10_ARATH Protein PLASTID TRANSCRIPTIONALLY ACTIVE 10 OS=Arabidopsis thaliana GN=PTAC10 PE=1 SV=1	A0A0D2PV37	A0A0D2PV37_GOSRA Uncharacterized protein OS=Gossypium raimondii GN=B456_001G061100 PE=4 SV=1	-	-	-	IPR003029|S1 domain	cellular_component:GO:0005829|cytosol;GO:0009570|chloroplast stroma;GO:0009508|plastid chromosome;molecular_function:GO:0003676|nucleic acid binding;	gi|823121783|ref|XP_012468400.1|	PREDICTED: uncharacterized protein LOC105786487 [Gossypium raimondii] &gt;gi|763740557|gb|KJB08056.1| hypothetical protein B456_001G061100 [Gossypium raimondii]
D07	GH_D07G0602	AT5G50330	Protein kinase superfamily protein	Q86TW2	ADCK1_HUMAN Uncharacterized aarF domain-containing protein kinase 1 OS=Homo sapiens GN=ADCK1 PE=2 SV=2	A0A0D2PV38	A0A0D2PV38_GOSRA Uncharacterized protein OS=Gossypium raimondii GN=B456_001G061200 PE=4 SV=1	tcc:TCM_014571	Kinase superfamily protein isoform 1; K08869 aarF domain-containing kinase	PF03109|ABC1 family	IPR000719|Protein kinase domain;IPR004147|UbiB domain	biological_process:GO:0006468|protein phosphorylation;molecular_function:GO:0004672|protein kinase activity;GO:0005524|ATP binding;	gi|823121787|ref|XP_012468427.1|	PREDICTED: uncharacterized aarF domain-containing protein kinase 1-like isoform X1 [Gossypium raimondii] &gt;gi|763740558|gb|KJB08057.1| hypothetical protein B456_001G061200 [Gossypium raimondii] &gt;gi|763740559|gb|KJB08058.1| hypothetical protein B456_001G061200 [Gossypium raimondii] &gt;gi|763740560|gb|KJB08059.1| hypothetical protein B456_001G061200 [Gossypium raimondii] &gt;gi|763740562|gb|K…
D07	GH_D07G0603	AT3G27160	Ribosomal protein S21 family protein	-	-	A0A0D2LVF0	A0A0D2LVF0_GOSRA Uncharacterized protein OS=Gossypium raimondii GN=B456_001G061300 PE=3 SV=1	-	-	PF01165|Ribosomal protein S21	IPR001911|Ribosomal protein S21	biological_process:GO:0006412|translation;cellular_component:GO:0005840|ribosome;molecular_function:GO:0003735|structural constituent of ribosome;	gi|823121801|ref|XP_012468486.1|	PREDICTED: uncharacterized protein LOC105786543 [Gossypium raimondii] &gt;gi|763740563|gb|KJB08062.1| hypothetical protein B456_001G061300 [Gossypium raimondii]
D07	GH_D07G0604	AT3G48470	embryo defective 2423	Q9DC40	TELO2_MOUSE Telomere length regulation protein TEL2 homolog OS=Mus musculus GN=Telo2 PE=1 SV=2	A0A0D2N680	A0A0D2N680_GOSRA Uncharacterized protein OS=Gossypium raimondii GN=B456_001G061400 PE=4 SV=1	vvi:100256409	telomere length regulation protein TEL2 homolog; K11137 telomere length regulation protein	PF10193|Telomere length regulation protein	IPR019337|Telomere length regulation protein, conserved domain	-	gi|823121797|ref|XP_012468468.1|	PREDICTED: telomere length regulation protein TEL2 homolog [Gossypium raimondii] &gt;gi|823121799|ref|XP_012468476.1| PREDICTED: telomere length regulation protein TEL2 homolog [Gossypium raimondii] &gt;gi|763740569|gb|KJB08068.1| hypothetical protein B456_001G061400 [Gossypium raimondii]
D07	GH_D07G0605	AT5G50320	radical SAM domain-containing protein / GCN5-related N-acetyltransferase (GNAT) family protein	Q93ZR1	ELP3_ARATH Elongator complex protein 3 OS=Arabidopsis thaliana GN=HAG3 PE=1 SV=1	A0A0B0PI14	A0A0B0PI14_GOSAR Elongator complex 3-like protein OS=Gossypium arboreum GN=F383_04463 PE=4 SV=1	tcc:TCM_014566	Radical SAM domain-containing protein	PF16199|Radical_SAM C-terminal domain	IPR000182|GNAT domain;IPR006638|Elongator protein 3/MiaB/NifB;IPR007197|Radical SAM;IPR032432|Radical SAM, C-terminal extension	molecular_function:GO:0051536|iron-sulfur cluster binding;GO:0008080|N-acetyltransferase activity;	gi|728846665|gb|KHG26108.1|	Elongator complex 3 -like protein [Gossypium arboreum]
D07	GH_D07G0606	AT5G63280	C2H2-like zinc finger protein	-	-	A0A0D2QTZ6	A0A0D2QTZ6_GOSRA Uncharacterized protein OS=Gossypium raimondii GN=B456_003G153400 PE=4 SV=1	-	-	-	IPR007087|Zinc finger, C2H2	cellular_component:GO:0016021|integral component of membrane;molecular_function:GO:0046872|metal ion binding;	gi|823143854|ref|XP_012471742.1|	PREDICTED: uncharacterized protein LOC105789070 [Gossypium raimondii] &gt;gi|823143856|ref|XP_012471743.1| PREDICTED: uncharacterized protein LOC105789070 [Gossypium raimondii] &gt;gi|763753137|gb|KJB20525.1| hypothetical protein B456_003G153400 [Gossypium raimondii] &gt;gi|763753138|gb|KJB20526.1| hypothetical protein B456_003G153400 [Gossypium raimondii]
D07	GH_D07G0607	AT5G50300	Xanthine/uracil permease family protein	Q84MA8	AZG2_ARATH Adenine	A0A0D2PMI0	A0A0D2PMI0_GOSRA Uncharacterized protein OS=Gossypium raimondii GN=B456_001G061700 PE=4 SV=1	tcc:TCM_014561	Xanthine	PF00860|Permease family	IPR006043|Xanthine/uracil/vitamin C permease;IPR029950|Adenine/guanine permease AZG2	biological_process:GO:1904823|purine nucleobase transmembrane transport;cellular_component:GO:0016021|integral component of membrane;molecular_function:GO:0005345|purine nucleobase transmembrane transporter activity;	gi|823129247|ref|XP_012447073.1|	PREDICTED: adenine
D07	GH_D07G0608	AT3G48440	Zinc finger C-x8-C-x5-C-x3-H type family protein	Q9STM4	C3H43_ARATH Zinc finger CCCH domain-containing protein 43 OS=Arabidopsis thaliana GN=At3g48440 PE=2 SV=1	A0A0D2QLD4	A0A0D2QLD4_GOSRA Uncharacterized protein OS=Gossypium raimondii GN=B456_001G061800 PE=4 SV=1	dosa:Os06t0520600-01	Os06g0520600, ZINC_FINGER_CCCH_DOMAIN-CONTAINING_PROTEIN_43, C3H43; Similar to Zinc finger CCCH type domain containing protein ZFN-like 1.; K03260 translation initiation factor 4G	PF00642|Zinc finger C-x8-C-x5-C-x3-H type (and similar)	IPR000571|Zinc finger, CCCH-type	molecular_function:GO:0046872|metal ion binding;	gi|823121805|ref|XP_012468545.1|	PREDICTED: zinc finger CCCH domain-containing protein 67-like [Gossypium raimondii] &gt;gi|763740571|gb|KJB08070.1| hypothetical protein B456_001G061800 [Gossypium raimondii]
D07	GH_D07G0609	AT3G48430	relative of early flowering 6	Q9STM3	REF6_ARATH Lysine-specific demethylase REF6 OS=Arabidopsis thaliana GN=REF6 PE=1 SV=1	A0A0D2LVF4	A0A0D2LVF4_GOSRA Uncharacterized protein OS=Gossypium raimondii GN=B456_001G061900 PE=4 SV=1	dosa:Os03t0151300-01	Os03g0151300; Similar to JmjC domain containing protein, expressed.; K11446 histone demethylase JARID1 [EC:1.14.11.-]	PF02373|JmjC domain, hydroxylase	IPR003347|JmjC domain;IPR003349|JmjN domain;IPR007087|Zinc finger, C2H2;IPR015880|Zinc finger, C2H2-like	biological_process:GO:0010228|vegetative to reproductive phase transition of meristem;GO:0009741|response to brassinosteroid;GO:0009826|unidimensional cell growth;GO:0048366|leaf development;GO:0033169|histone H3-K9 demethylation;GO:0035067|negative regulation of histone acetylation;cellular_component:GO:0005634|nucleus;molecular_function:GO:0046872|metal ion binding;GO:0003676|nucleic acid bindi…	gi|823121807|ref|XP_012468557.1|	PREDICTED: lysine-specific demethylase JMJ705-like [Gossypium raimondii] &gt;gi|763740573|gb|KJB08072.1| hypothetical protein B456_001G061900 [Gossypium raimondii]
D07	GH_D07G0610	AT5G63190	MA3 domain-containing protein	Q98TX3	PDCD4_CHICK Programmed cell death protein 4 OS=Gallus gallus GN=PDCD4 PE=2 SV=1	A0A0D2PV41	A0A0D2PV41_GOSRA Uncharacterized protein OS=Gossypium raimondii GN=B456_001G062000 PE=4 SV=1	brp:103873690	uncharacterized LOC103873690; K16865 programmed cell death protein 4	PF02847|MA3 domain	IPR003891|Initiation factor eIF-4 gamma, MA3	-	gi|823121809|ref|XP_012468565.1|	PREDICTED: programmed cell death protein 4-like [Gossypium raimondii] &gt;gi|763740565|gb|KJB08064.1| hypothetical protein B456_001G062000 [Gossypium raimondii] &gt;gi|763740567|gb|KJB08066.1| hypothetical protein B456_001G062000 [Gossypium raimondii]
D07	GH_D07G0611	AT5G50280	Pentatricopeptide repeat (PPR) superfamily protein	Q9FGR7	PP426_ARATH Pentatricopeptide repeat-containing protein At5g50280, chloroplastic OS=Arabidopsis thaliana GN=EMB1006 PE=2 SV=1	A0A0D2N683	A0A0D2N683_GOSRA Uncharacterized protein OS=Gossypium raimondii GN=B456_001G062100 PE=4 SV=1	egr:104433091	pentatricopeptide repeat-containing protein At3g22470, mitochondrial-like; K17710 pentatricopeptide repeat domain-containing protein 1	PF01535|PPR repeat	IPR002885|Pentatricopeptide repeat	-	gi|823121811|ref|XP_012468576.1|	PREDICTED: pentatricopeptide repeat-containing protein At5g50280, chloroplastic [Gossypium raimondii] &gt;gi|763740574|gb|KJB08073.1| hypothetical protein B456_001G062100 [Gossypium raimondii]
D07	GH_D07G0612	AT4G24790	AAA-type ATPase family protein	F4JRP8	STIL2_ARATH Protein STICHEL-like 2 OS=Arabidopsis thaliana GN=At4g24790 PE=2 SV=1	A0A0D2LVF7	A0A0D2LVF7_GOSRA Uncharacterized protein OS=Gossypium raimondii GN=B456_001G062200 PE=4 SV=1	ota:Ot09g01040	replication factor C 37 kDa subunit (ISS); K10755 replication factor C subunit 2	PF13177|DNA polymerase III, delta subunit	-	biological_process:GO:0006260|DNA replication;GO:0071897|DNA biosynthetic process;cellular_component:GO:0009360|DNA polymerase III complex;molecular_function:GO:0005524|ATP binding;GO:0003887|DNA-directed DNA polymerase activity;GO:0003677|DNA binding;	gi|823121813|ref|XP_012468586.1|	PREDICTED: protein STICHEL-like 2 [Gossypium raimondii] &gt;gi|823121815|ref|XP_012468590.1| PREDICTED: protein STICHEL-like 2 [Gossypium raimondii] &gt;gi|763740576|gb|KJB08075.1| hypothetical protein B456_001G062200 [Gossypium raimondii] &gt;gi|763740578|gb|KJB08077.1| hypothetical protein B456_001G062200 [Gossypium raimondii]
D07	GH_D07G0613	AT2G42490	Copper amine oxidase family protein	Q9P7F2	CAO1_SCHPO Copper amine oxidase 1 OS=Schizosaccharomyces pombe (strain 972	A0A0D2U449	A0A0D2U449_GOSRA Amine oxidase OS=Gossypium raimondii GN=B456_008G160800 PE=3 SV=1	cmo:103502378	copper amine oxidase 1; K00276 primary-amine oxidase [EC:1.4.3.21]	PF01179|Copper amine oxidase, enzyme domain	IPR000269|Copper amine oxidase;IPR015798|Copper amine oxidase, C-terminal	biological_process:GO:0009308|amine metabolic process;GO:0055114|oxidation-reduction process;molecular_function:GO:0048038|quinone binding;GO:0008131|primary amine oxidase activity;GO:0005507|copper ion binding;	gi|763783189|gb|KJB50260.1|	hypothetical protein B456_008G160800 [Gossypium raimondii]
D07	GH_D07G0614	AT5G63160	BTB and TAZ domain protein 1	Q9FMK7	BT1_ARATH BTB	A0A0D2PMI9	A0A0D2PMI9_GOSRA Uncharacterized protein OS=Gossypium raimondii GN=B456_001G062300 PE=4 SV=1	ath:AT3G48360	BT2; TAC1-mediated telomerase activation pathway protein BT2; K00517	PF02135|TAZ zinc finger	IPR000197|Zinc finger, TAZ-type;IPR000210|BTB/POZ domain	biological_process:GO:0006355|regulation of transcription, DNA-templated;GO:0016573|histone acetylation;cellular_component:GO:0005634|nucleus;molecular_function:GO:0003712|transcription cofactor activity;GO:0004402|histone acetyltransferase activity;GO:0008270|zinc ion binding;	gi|823121817|ref|XP_012468599.1|	PREDICTED: BTB
D07	GH_D07G0615	AT5G63180	Pectin lyase-like superfamily protein	Q93Z25	PLY22_ARATH Probable pectate lyase 22 OS=Arabidopsis thaliana GN=At5g63180 PE=2 SV=1	A0A0D2PV48	A0A0D2PV48_GOSRA Pectate lyase OS=Gossypium raimondii GN=B456_001G062400 PE=3 SV=1	tcc:TCM_014530	Pectate lyase family protein isoform 3; K01728 pectate lyase [EC:4.2.2.2]	PF00544|Pectate lyase	IPR002022|Pectate lyase/Amb allergen;IPR018082|AmbAllergen	biological_process:GO:0045490|pectin catabolic process;molecular_function:GO:0046872|metal ion binding;GO:0030570|pectate lyase activity;	gi|823121819|ref|XP_012468607.1|	PREDICTED: probable pectate lyase 18 isoform X1 [Gossypium raimondii] &gt;gi|763740582|gb|KJB08081.1| hypothetical protein B456_001G062400 [Gossypium raimondii]
D07	GH_D07G0616	AT5G61640	peptidemethionine sulfoxide reductase 1	P54152	MSRA_FRAAN Peptide methionine sulfoxide reductase OS=Fragaria ananassa PE=2 SV=2	A0A0D2N690	A0A0D2N690_GOSRA Uncharacterized protein OS=Gossypium raimondii GN=B456_001G062600 PE=3 SV=1	jcu:105640272	peptide methionine sulfoxide reductase-like; K07304 peptide-methionine (S)-S-oxide reductase [EC:1.8.4.11]	PF01625|Peptide methionine sulfoxide reductase	IPR002569|Peptide methionine sulphoxide reductase MsrA;IPR028427|Peptide methionine sulfoxide reductase	biological_process:GO:0055114|oxidation-reduction process;GO:0006979|response to oxidative stress;GO:0030091|protein repair;molecular_function:GO:0008113|peptide-methionine (S)-S-oxide reductase activity;	gi|823121823|ref|XP_012468616.1|	PREDICTED: peptide methionine sulfoxide reductase-like [Gossypium raimondii] &gt;gi|763740584|gb|KJB08083.1| hypothetical protein B456_001G062600 [Gossypium raimondii]
D07	GH_D07G0617	AT4G24760	alpha/beta-Hydrolases superfamily protein	Q7ZVZ7	AB17C_DANRE Alpha	A0A0B0PA32	A0A0B0PA32_GOSAR Abhydrolase domain-containing protein OS=Gossypium arboreum GN=F383_28256 PE=4 SV=1	egu:105058645	protein bem46-like; K06889 uncharacterized protein	PF00326|Prolyl oligopeptidase family	IPR001375|Peptidase S9, prolyl oligopeptidase, catalytic domain	molecular_function:GO:0016787|hydrolase activity;	gi|728841616|gb|KHG21059.1|	Abhydrolase domain-containing protein [Gossypium arboreum]
D07	GH_D07G0618	AT5G63150	hypothetical protein	-	-	A0A0D2PHU7	A0A0D2PHU7_GOSRA Uncharacterized protein OS=Gossypium raimondii GN=B456_001G062900 PE=4 SV=1	-	-	PF08213|Mitochondrial domain of unknown function (DUF1713)	IPR013177|Domain of unknown function DUF1713	-	gi|823121827|ref|XP_012468624.1|	PREDICTED: uncharacterized protein LOC105786663 [Gossypium raimondii] &gt;gi|763738875|gb|KJB06374.1| hypothetical protein B456_001G062900 [Gossypium raimondii]
D07	GH_D07G0619	AT3G48330	protein-l-isoaspartate methyltransferase 1	Q42539	PIMT1_ARATH Protein-L-isoaspartate O-methyltransferase 1 OS=Arabidopsis thaliana GN=PIMT1 PE=1 SV=3	A0A0D2PMJ2	A0A0D2PMJ2_GOSRA Protein-L-isoaspartate O-methyltransferase OS=Gossypium raimondii GN=B456_001G063000 PE=3 SV=1	tcc:TCM_014514	L-isoaspartate O-methyltransferase; K00573 protein-L-isoaspartate(D-aspartate) O-methyltransferase [EC:2.1.1.77]	PF01135|Protein-L-isoaspartate(D-aspartate) O-methyltransferase (PCMT)	IPR000682|Protein-L-isoaspartate(D-aspartate) O-methyltransferase	biological_process:GO:0009845|seed germination;GO:0006479|protein methylation;GO:0007568|aging;GO:0009651|response to salt stress;cellular_component:GO:0005829|cytosol;molecular_function:GO:0004719|protein-L-isoaspartate (D-aspartate) O-methyltransferase activity;	gi|823121831|ref|XP_012468635.1|	PREDICTED: protein-L-isoaspartate O-methyltransferase 1-like [Gossypium raimondii] &gt;gi|763740585|gb|KJB08084.1| hypothetical protein B456_001G063000 [Gossypium raimondii]
D07	GH_D07G0620	AT4G24770	31-kDa RNA binding protein	Q04836	CP31A_ARATH 31 kDa ribonucleoprotein, chloroplastic OS=Arabidopsis thaliana GN=CP31A PE=1 SV=1	A0A0D2QLE8	A0A0D2QLE8_GOSRA Uncharacterized protein OS=Gossypium raimondii GN=B456_001G063100 PE=4 SV=1	tcc:TCM_014513	31-kDa RNA binding protein; K11294 nucleolin	PF00076|RNA recognition motif. (a.k.a. RRM, RBD, or RNP domain)	IPR000504|RNA recognition motif domain	molecular_function:GO:0000166|nucleotide binding;GO:0003676|nucleic acid binding;	gi|823121829|ref|XP_012468629.1|	PREDICTED: 28 kDa ribonucleoprotein, chloroplastic-like [Gossypium raimondii] &gt;gi|763740586|gb|KJB08085.1| hypothetical protein B456_001G063100 [Gossypium raimondii] &gt;gi|763740587|gb|KJB08086.1| hypothetical protein B456_001G063100 [Gossypium raimondii]
D07	GH_D07G0621	-	-	-	-	A0A0D2LVG2	A0A0D2LVG2_GOSRA Uncharacterized protein OS=Gossypium raimondii GN=B456_001G063200 PE=4 SV=1	-	-	-	-	-	gi|763740588|gb|KJB08087.1|	hypothetical protein B456_001G063200 [Gossypium raimondii]
D07	GH_D07G0622	AT4G24770	31-kDa RNA binding protein	Q04836	CP31A_ARATH 31 kDa ribonucleoprotein, chloroplastic OS=Arabidopsis thaliana GN=CP31A PE=1 SV=1	A0A0D2QGK9	A0A0D2QGK9_GOSRA Uncharacterized protein OS=Gossypium raimondii GN=B456_001G063500 PE=4 SV=1	tcc:TCM_014513	31-kDa RNA binding protein; K11294 nucleolin	PF00076|RNA recognition motif. (a.k.a. RRM, RBD, or RNP domain)	IPR000504|RNA recognition motif domain	molecular_function:GO:0000166|nucleotide binding;GO:0003676|nucleic acid binding;	gi|823121837|ref|XP_012468653.1|	PREDICTED: 28 kDa ribonucleoprotein, chloroplastic-like [Gossypium raimondii] &gt;gi|763738956|gb|KJB06455.1| hypothetical protein B456_001G063500 [Gossypium raimondii]
D07	GH_D07G0623	AT3G26170	cytochrome P450%2C family 71%2C subfamily B%2C polypeptide 19	O81970	C71A9_SOYBN Cytochrome P450 71A9 OS=Glycine max GN=CYP71A9 PE=2 SV=1	A0A0D2PMI3	A0A0D2PMI3_GOSRA Uncharacterized protein OS=Gossypium raimondii GN=B456_001G063600 PE=3 SV=1	mtr:MTR_5g094570	Cytochrome P450 71D10; K14985 26-hydroxylase [EC:1.14.-.-]	PF00067|Cytochrome P450	IPR001128|Cytochrome P450;IPR002401|Cytochrome P450, E-class, group I;IPR017972|Cytochrome P450, conserved site	biological_process:GO:0055114|oxidation-reduction process;cellular_component:GO:0016021|integral component of membrane;molecular_function:GO:0020037|heme binding;GO:0016705|oxidoreductase activity, acting on paired donors, with incorporation or reduction of molecular oxygen;GO:0005506|iron ion binding;GO:0004497|monooxygenase activity;	gi|823121835|ref|XP_012468648.1|	PREDICTED: cytochrome P450 71A9-like [Gossypium raimondii] &gt;gi|763740575|gb|KJB08074.1| hypothetical protein B456_001G063600 [Gossypium raimondii]
D07	GH_D07G0624	-	-	-	-	A0A0D2VPU9	A0A0D2VPU9_GOSRA Uncharacterized protein OS=Gossypium raimondii GN=B456_011G208800 PE=4 SV=1	-	-	PF13456|Reverse transcriptase-like	-	-	gi|763806067|gb|KJB73005.1|	hypothetical protein B456_011G208800 [Gossypium raimondii]
D07	GH_D07G0625	AT4G24740	LAMMER-type protein kinase AFC2	P51567	AFC2_ARATH Serine	A0A0D2PIU6	A0A0D2PIU6_GOSRA Uncharacterized protein OS=Gossypium raimondii GN=B456_001G063800 PE=4 SV=1	tcc:TCM_014497	FUS3-complementing gene 2 isoform 1; K08287 dual-specificity kinase [EC:2.7.12.1]	PF00069|Protein kinase domain	IPR000719|Protein kinase domain;IPR008271|Serine/threonine-protein kinase, active site	biological_process:GO:0006468|protein phosphorylation;molecular_function:GO:0005524|ATP binding;GO:0004672|protein kinase activity;	gi|823121844|ref|XP_012468668.1|	PREDICTED: serine
D07	GH_D07G0626	AT1G13080	cytochrome P450%2C family 71%2C subfamily B%2C polypeptide 2	P24465	C71A1_PERAE Cytochrome P450 71A1 OS=Persea americana GN=CYP71A1 PE=1 SV=2	A0A0D2N695	A0A0D2N695_GOSRA Uncharacterized protein OS=Gossypium raimondii GN=B456_001G063900 PE=3 SV=1	egr:104434241	cytochrome P450 71A1-like; K07408 cytochrome P450, family 1, subfamily A, polypeptide 1 [EC:1.14.14.1]	PF00067|Cytochrome P450	IPR001128|Cytochrome P450;IPR002401|Cytochrome P450, E-class, group I;IPR017972|Cytochrome P450, conserved site	biological_process:GO:0055114|oxidation-reduction process;cellular_component:GO:0016021|integral component of membrane;molecular_function:GO:0020037|heme binding;GO:0016705|oxidoreductase activity, acting on paired donors, with incorporation or reduction of molecular oxygen;GO:0004497|monooxygenase activity;GO:0005506|iron ion binding;	gi|823121848|ref|XP_012468677.1|	PREDICTED: cytochrome P450 71A1-like [Gossypium raimondii] &gt;gi|763740589|gb|KJB08088.1| hypothetical protein B456_001G063900 [Gossypium raimondii]
D07	GH_D07G0627	AT5G50210	quinolinate synthase	Q9FGS4	NADA_ARATH Quinolinate synthase, chloroplastic OS=Arabidopsis thaliana GN=QS PE=1 SV=1	A0A0D2PMJ8	A0A0D2PMJ8_GOSRA Uncharacterized protein OS=Gossypium raimondii GN=B456_001G064000 PE=4 SV=1	tcc:TCM_014491	Quinolinate synthase; K03517 quinolinate synthase [EC:2.5.1.72]	PF02657|Fe-S metabolism associated domain	IPR003473|Quinolinate synthetase A;IPR003808|Fe-S metabolism associated domain, SufE-like	biological_process:GO:0009435|NAD biosynthetic process;GO:0051176|positive regulation of sulfur metabolic process;GO:0051347|positive regulation of transferase activity;GO:0009060|aerobic respiration;GO:0019805|quinolinate biosynthetic process;cellular_component:GO:0009507|chloroplast;molecular_function:GO:0042803|protein homodimerization activity;GO:0051539|4 iron, 4 sulfur cluster binding;GO:00…	gi|823121851|ref|XP_012468685.1|	PREDICTED: quinolinate synthase, chloroplastic [Gossypium raimondii] &gt;gi|763740590|gb|KJB08089.1| hypothetical protein B456_001G064000 [Gossypium raimondii]
D07	GH_D07G0628	AT4G24715	high-affinity nitrate transporter-like protein	Q9SB67	NRT32_ARATH High-affinity nitrate transporter 3.2 OS=Arabidopsis thaliana GN=NRT3.2 PE=2 SV=1	A0A0D2QLF3	A0A0D2QLF3_GOSRA Uncharacterized protein OS=Gossypium raimondii GN=B456_001G064100 PE=4 SV=1	atr:18442745	manganese-dependent ADP-ribose	PF16974|High-affinity nitrate transporter accessory	IPR016605|High-affinity nitrate transporter	biological_process:GO:0015706|nitrate transport;GO:0010167|response to nitrate;cellular_component:GO:0016021|integral component of membrane;GO:0005886|plasma membrane;molecular_function:GO:0015112|nitrate transmembrane transporter activity;	gi|823121853|ref|XP_012468690.1|	PREDICTED: high-affinity nitrate transporter 3.2 [Gossypium raimondii] &gt;gi|763740591|gb|KJB08090.1| hypothetical protein B456_001G064100 [Gossypium raimondii]
D07	GH_D07G0629	AT4G12690	DUF868 family protein (DUF868)	-	-	A0A0D2PV55	A0A0D2PV55_GOSRA Uncharacterized protein OS=Gossypium raimondii GN=B456_001G064200 PE=4 SV=1	cam:101493596	kinesin KP1-like; K10406 kinesin family member C2	PF05910|Plant protein of unknown function (DUF868)	IPR008586|Protein of unknown function DUF868, plant	-	gi|823121857|ref|XP_012468701.1|	PREDICTED: uncharacterized protein LOC105786760 isoform X2 [Gossypium raimondii]
D07	GH_D07G0630	AT4G11630	Ribosomal protein L19 family protein	P82413	RK19_SPIOL 50S ribosomal protein L19, chloroplastic OS=Spinacia oleracea GN=RPL19 PE=1 SV=2	A0A0D2N696	A0A0D2N696_GOSRA Uncharacterized protein OS=Gossypium raimondii GN=B456_001G064300 PE=4 SV=1	tcc:TCM_014485	Ribosomal protein L19 family protein isoform 1; K02884 large subunit ribosomal protein L19	PF01245|Ribosomal protein L19	IPR001857|Ribosomal protein L19	biological_process:GO:0006412|translation;cellular_component:GO:0005840|ribosome;molecular_function:GO:0003735|structural constituent of ribosome;	gi|823121861|ref|XP_012468707.1|	PREDICTED: 50S ribosomal protein L19-1, chloroplastic-like [Gossypium raimondii]
D07	GH_D07G0631	AT3G48260	with no lysine (K) kinase 3	Q65X23	WNK2_ORYSJ Probable serine	A0A0D2PMK3	A0A0D2PMK3_GOSRA Uncharacterized protein OS=Gossypium raimondii GN=B456_001G064400 PE=4 SV=1	tcc:TCM_014484	No lysine kinase 3 isoform 1; K08867 WNK lysine deficient protein kinase [EC:2.7.11.1]	PF00069|Protein kinase domain	IPR000719|Protein kinase domain;IPR008271|Serine/threonine-protein kinase, active site	biological_process:GO:0006468|protein phosphorylation;molecular_function:GO:0005524|ATP binding;GO:0004672|protein kinase activity;	gi|823121863|ref|XP_012468716.1|	PREDICTED: probable serine
D07	GH_D07G0632	AT1G13230	Leucine-rich repeat (LRR) family protein	Q5PP26	PII2_ARATH Piriformospora indica-insensitive protein 2 OS=Arabidopsis thaliana GN=PII-2 PE=2 SV=1	A0A0B0N6W0	A0A0B0N6W0_GOSAR Piriformospora indica-insensitive 2-like protein OS=Gossypium arboreum GN=F383_10509 PE=4 SV=1	sly:104645856	probable LRR receptor-like serine	PF00560|Leucine Rich Repeat	IPR001611|Leucine-rich repeat;IPR003591|Leucine-rich repeat, typical subtype	-	gi|728826614|gb|KHG06816.1|	Piriformospora indica-insensitive 2 -like protein [Gossypium arboreum]
D07	GH_D07G0633	AT3G18600	P-loop containing nucleoside triphosphate hydrolases superfamily protein	Q84T03	RH27_ORYSJ DEAD-box ATP-dependent RNA helicase 27 OS=Oryza sativa subsp. japonica GN=Os03g0802700 PE=3 SV=1	A0A0D2LVG8	A0A0D2LVG8_GOSRA Uncharacterized protein OS=Gossypium raimondii GN=B456_001G064600 PE=3 SV=1	tcc:TCM_014481	P-loop containing nucleoside triphosphate hydrolases superfamily protein isoform 1; K13179 ATP-dependent RNA helicase DDX18	PF00270|DEAD/DEAH box helicase	IPR000629|ATP-dependent RNA helicase DEAD-box, conserved site;IPR001650|Helicase, C-terminal;IPR011545|DEAD/DEAH box helicase domain;IPR014001|Helicase superfamily 1/2, ATP-binding domain;IPR014014|RNA helicase, DEAD-box type, Q motif;IPR025313|Domain of unknown function DUF4217	molecular_function:GO:0005524|ATP binding;GO:0004386|helicase activity;GO:0003723|RNA binding;	gi|823121873|ref|XP_012468734.1|	PREDICTED: DEAD-box ATP-dependent RNA helicase 51-like [Gossypium raimondii] &gt;gi|763740598|gb|KJB08097.1| hypothetical protein B456_001G064600 [Gossypium raimondii]
D07	GH_D07G0634	AT5G23090	nuclear factor Y%2C subunit B13	P49592	NC2B_ARATH Protein Dr1 homolog OS=Arabidopsis thaliana GN=DR1 PE=2 SV=1	A0A0D2LS17	A0A0D2LS17_GOSRA Uncharacterized protein OS=Gossypium raimondii GN=B456_001G064700 PE=4 SV=1	egr:104454181	nuclear transcription factor Y subunit B-1-like; K08065 nuclear transcription Y subunit beta	PF00808|Histone-like transcription factor (CBF/NF-Y) and archaeal histone	IPR003958|Transcription factor CBF/NF-Y/archaeal histone domain	cellular_component:GO:0005634|nucleus;molecular_function:GO:0046982|protein heterodimerization activity;	gi|728826611|gb|KHG06813.1|	Protein Dr1 -like protein [Gossypium arboreum]
D07	GH_D07G0635	AT1G68710	ATPase E1-E2 type family protein / haloacid dehalogenase-like hydrolase family protein	Q9LI83	ALA10_ARATH Phospholipid-transporting ATPase 10 OS=Arabidopsis thaliana GN=ALA10 PE=3 SV=1	A0A0D2PMK5	A0A0D2PMK5_GOSRA Phospholipid-transporting ATPase OS=Gossypium raimondii GN=B456_001G064800 PE=3 SV=1	tcc:TCM_014475	ATPase E1-E2 type family protein	PF13246|Cation transport ATPase (P-type)	IPR006539|P-type ATPase, subfamily IV;IPR008250|P-type ATPase, A domain;IPR018303|P-type ATPase, phosphorylation site;IPR032630|P-type ATPase, C-terminal;IPR032631|P-type ATPase, N-terminal	biological_process:GO:0045332|phospholipid translocation;cellular_component:GO:0016021|integral component of membrane;molecular_function:GO:0004012|phospholipid-translocating ATPase activity;GO:0005524|ATP binding;GO:0000287|magnesium ion binding;	gi|823121883|ref|XP_012468756.1|	PREDICTED: putative phospholipid-transporting ATPase 9 [Gossypium raimondii] &gt;gi|823121885|ref|XP_012468760.1| PREDICTED: putative phospholipid-transporting ATPase 9 [Gossypium raimondii] &gt;gi|823121887|ref|XP_012468763.1| PREDICTED: putative phospholipid-transporting ATPase 9 [Gossypium raimondii] &gt;gi|763740600|gb|KJB08099.1| hypothetical protein B456_001G064800 [Gossypium raimondii] &gt…
D07	GH_D07G0636	AT5G19790	related to AP2 11	Q6J9S1	RA211_ARATH Ethylene-responsive transcription factor RAP2-11 OS=Arabidopsis thaliana GN=RAP2-11 PE=2 SV=1	A0A0D2PV60	A0A0D2PV60_GOSRA Uncharacterized protein OS=Gossypium raimondii GN=B456_001G064900 PE=4 SV=1	mdm:103431235	enolase 1, chloroplastic-like; K01689 enolase [EC:4.2.1.11]	PF00847|AP2 domain	IPR001471|AP2/ERF domain;IPR017392|AP2/ERF transcription factor ERF/PTI6	biological_process:GO:0006355|regulation of transcription, DNA-templated;cellular_component:GO:0005634|nucleus;molecular_function:GO:0003677|DNA binding;GO:0003700|transcription factor activity, sequence-specific DNA binding;	gi|823129250|ref|XP_012447088.1|	PREDICTED: ethylene-responsive transcription factor ERF095-like [Gossypium raimondii] &gt;gi|763740602|gb|KJB08101.1| hypothetical protein B456_001G064900 [Gossypium raimondii]
D07	GH_D07G0637	AT1G18530	EF hand calcium-binding protein family	Q9FZ75	CML15_ARATH Probable calcium-binding protein CML15 OS=Arabidopsis thaliana GN=CML15 PE=2 SV=1	A0A0D2LVH1	A0A0D2LVH1_GOSRA Uncharacterized protein OS=Gossypium raimondii GN=B456_001G065000 PE=4 SV=1	tcc:TCM_014474	EF hand calcium-binding protein family; K13448 calcium-binding protein CML	PF13499|EF-hand domain pair	IPR002048|EF-hand domain;IPR018247|EF-Hand 1, calcium-binding site	molecular_function:GO:0005509|calcium ion binding;	gi|823129252|ref|XP_012447098.1|	PREDICTED: probable calcium-binding protein CML15 [Gossypium raimondii] &gt;gi|763740603|gb|KJB08102.1| hypothetical protein B456_001G065000 [Gossypium raimondii]
D07	GH_D07G0638	AT5G23060	calcium sensing receptor	Q9FN48	CAS_ARATH Calcium sensing receptor, chloroplastic OS=Arabidopsis thaliana GN=CAS PE=1 SV=1	A0A0D2N6A4	A0A0D2N6A4_GOSRA Uncharacterized protein OS=Gossypium raimondii GN=B456_001G065100 PE=4 SV=1	-	-	-	IPR001763|Rhodanese-like domain	biological_process:GO:0009704|de-etiolation;GO:0090333|regulation of stomatal closure;GO:0071277|cellular response to calcium ion;cellular_component:GO:0005739|mitochondrion;GO:0016021|integral component of membrane;GO:0009535|chloroplast thylakoid membrane;	gi|823121892|ref|XP_012468788.1|	PREDICTED: calcium sensing receptor, chloroplastic [Gossypium raimondii] &gt;gi|763740604|gb|KJB08103.1| hypothetical protein B456_001G065100 [Gossypium raimondii]
D07	GH_D07G0639	AT2G23810	tetraspanin8	Q8S8Q6	TET8_ARATH Tetraspanin-8 OS=Arabidopsis thaliana GN=TET8 PE=2 SV=1	A0A0D2N6A6	A0A0D2N6A6_GOSRA Uncharacterized protein OS=Gossypium raimondii GN=B456_001G065300 PE=4 SV=1	smo:SELMODRAFT_231326	hypothetical protein; K17345 tetraspanin-5	PF00335|Tetraspanin family	IPR018499|Tetraspanin/Peripherin	cellular_component:GO:0016021|integral component of membrane;	gi|823121896|ref|XP_012468801.1|	PREDICTED: tetraspanin-8-like [Gossypium raimondii] &gt;gi|763740609|gb|KJB08108.1| hypothetical protein B456_001G065300 [Gossypium raimondii]
D07	GH_D07G0640	AT1G18490	2-aminoethanethiol dioxygenase%2C putative (DUF1637)	Q1G3U6	PCO3_ARATH Plant cysteine oxidase 3 OS=Arabidopsis thaliana GN=PCO3 PE=1 SV=1	A0A0D2QLH1	A0A0D2QLH1_GOSRA Uncharacterized protein OS=Gossypium raimondii GN=B456_001G065400 PE=4 SV=1	tcc:TCM_014457	Uncharacterized protein isoform 1; K10712 cysteamine dioxygenase [EC:1.13.11.19]	PF07847|Protein of unknown function (DUF1637)	IPR012864|Cysteine oxygenase/2-aminoethanethiol dioxygenase	biological_process:GO:0055114|oxidation-reduction process;molecular_function:GO:0016702|oxidoreductase activity, acting on single donors with incorporation of molecular oxygen, incorporation of two atoms of oxygen;	gi|823121900|ref|XP_012468811.1|	PREDICTED: plant cysteine oxidase 3-like isoform X2 [Gossypium raimondii] &gt;gi|763740611|gb|KJB08110.1| hypothetical protein B456_001G065400 [Gossypium raimondii]
D07	GH_D07G0641	AT1G26800	RING/U-box superfamily protein	P0CH30	RING1_GOSHI E3 ubiquitin-protein ligase RING1 OS=Gossypium hirsutum GN=RING1 PE=1 SV=1	A0A0D2PV66	A0A0D2PV66_GOSRA Uncharacterized protein OS=Gossypium raimondii GN=B456_001G065500 PE=4 SV=1	mus:103970500	E3 ubiquitin-protein ligase RNF126-like; K11982 E3 ubiquitin-protein ligase RNF115	PF13639|Ring finger domain	IPR001841|Zinc finger, RING-type	molecular_function:GO:0008270|zinc ion binding;	gi|823129254|ref|XP_012447109.1|	PREDICTED: probable E3 ubiquitin-protein ligase HIP1 [Gossypium raimondii] &gt;gi|763740612|gb|KJB08111.1| hypothetical protein B456_001G065500 [Gossypium raimondii]
D07	GH_D07G0642	AT1G74000	strictosidine synthase 3	P92976	SSL11_ARATH Protein STRICTOSIDINE SYNTHASE-LIKE 11 OS=Arabidopsis thaliana GN=SSL11 PE=2 SV=2	A0A0D2LS21	A0A0D2LS21_GOSRA Uncharacterized protein OS=Gossypium raimondii GN=B456_001G065600 PE=4 SV=1	brp:103852877	strictosidine synthase 1; K01757 strictosidine synthase [EC:4.3.3.2]	PF03088|Strictosidine synthase	IPR004141|Strictosidine synthase;IPR018119|Strictosidine synthase, conserved region	biological_process:GO:0009058|biosynthetic process;cellular_component:GO:0016021|integral component of membrane;molecular_function:GO:0016844|strictosidine synthase activity;	gi|823121902|ref|XP_012468816.1|	PREDICTED: protein STRICTOSIDINE SYNTHASE-LIKE 11-like [Gossypium raimondii] &gt;gi|763739378|gb|KJB06877.1| hypothetical protein B456_001G065600 [Gossypium raimondii]
D07	GH_D07G0643	AT1G74020	strictosidine synthase 2	P94111	SSL12_ARATH Protein STRICTOSIDINE SYNTHASE-LIKE 12 OS=Arabidopsis thaliana GN=SSL12 PE=2 SV=2	A0A0D2PS87	A0A0D2PS87_GOSRA Uncharacterized protein OS=Gossypium raimondii GN=B456_001G065700 PE=4 SV=1	ath:AT1G74020	SS2; strictosidine synthase 2; K01757 strictosidine synthase [EC:4.3.3.2]	PF03088|Strictosidine synthase	IPR004141|Strictosidine synthase;IPR018119|Strictosidine synthase, conserved region	biological_process:GO:0009058|biosynthetic process;molecular_function:GO:0016844|strictosidine synthase activity;	gi|823121906|ref|XP_012468820.1|	PREDICTED: protein STRICTOSIDINE SYNTHASE-LIKE 12-like [Gossypium raimondii] &gt;gi|763739382|gb|KJB06881.1| hypothetical protein B456_001G065700 [Gossypium raimondii]
D07	GH_D07G0644	AT5G08180	Ribosomal protein L7Ae/L30e/S12e/Gadd45 family protein	Q9LEY9	NHP2_ARATH H	A0A0D2LS28	A0A0D2LS28_GOSRA Uncharacterized protein OS=Gossypium raimondii GN=B456_001G065800 PE=4 SV=1	pmum:103338608	H	PF01248|Ribosomal protein L7Ae/L30e/S12e/Gadd45 family	IPR002415|H/ACA ribonucleoprotein complex, subunit Nhp2, eukaryote;IPR004038|Ribosomal protein L7Ae/L30e/S12e/Gadd45;IPR018492|Ribosomal protein L7Ae/L8/Nhp2 family	cellular_component:GO:0005730|nucleolus;molecular_function:GO:0003723|RNA binding;	gi|823121908|ref|XP_012468827.1|	PREDICTED: H
D07	GH_D07G0645	AT5G08170	porphyromonas-type peptidyl-arginine deiminase family protein	Q8GWW7	AGUA_ARATH Agmatine deiminase OS=Arabidopsis thaliana GN=AIH PE=1 SV=2	A0A0D2PJB5	A0A0D2PJB5_GOSRA Uncharacterized protein OS=Gossypium raimondii GN=B456_001G065900 PE=3 SV=1	tcc:TCM_014443	Porphyromonas-type peptidyl-arginine deiminase family protein isoform 1; K10536 agmatine deiminase [EC:3.5.3.12]	PF04371|Porphyromonas-type peptidyl-arginine deiminase	IPR007466|Peptidyl-arginine deiminase, Porphyromonas-type	biological_process:GO:0009446|putrescine biosynthetic process;molecular_function:GO:0047632|agmatine deiminase activity;GO:0004668|protein-arginine deiminase activity;	gi|823121904|ref|XP_012468817.1|	PREDICTED: agmatine deiminase [Gossypium raimondii] &gt;gi|763739400|gb|KJB06899.1| hypothetical protein B456_001G065900 [Gossypium raimondii]
D07	GH_D07G0646	AT5G08160	serine/threonine protein kinase 3	P57760	STK16_RAT Serine	A0A0D2N3G1	A0A0D2N3G1_GOSRA Uncharacterized protein OS=Gossypium raimondii GN=B456_001G066000 PE=4 SV=1	tcc:TCM_014442	Serine	PF00069|Protein kinase domain	IPR000719|Protein kinase domain;IPR008271|Serine/threonine-protein kinase, active site;IPR017441|Protein kinase, ATP binding site	biological_process:GO:0006468|protein phosphorylation;cellular_component:GO:0005829|cytosol;molecular_function:GO:0004674|protein serine/threonine kinase activity;GO:0005524|ATP binding;	gi|823121910|ref|XP_012468832.1|	PREDICTED: serine
D07	GH_D07G0647	AT1G13580	LAG1 longevity assurance-like protein	Q6EUN0	ASCL1_ORYSJ ASC1-like protein 1 OS=Oryza sativa subsp. japonica GN=Os02g0581300 PE=2 SV=1	A0A0B0NT93	A0A0B0NT93_GOSAR Uncharacterized protein OS=Gossypium arboreum GN=F383_18824 PE=4 SV=1	jcu:105640716	LAG1 longevity assurance homolog 3; K04710 ceramide synthetase [EC:2.3.1.24]	PF03798|TLC domain	IPR006634|TRAM/LAG1/CLN8 homology domain;IPR016439|Ceramide synthase component Lag1/Lac1	cellular_component:GO:0005783|endoplasmic reticulum;GO:0016021|integral component of membrane;	gi|728835601|gb|KHG15044.1|	hypothetical protein F383_18824 [Gossypium arboreum]
D07	GH_D07G0648	AT4G26090	NB-ARC domain-containing disease resistance protein	Q42484	RPS2_ARATH Disease resistance protein RPS2 OS=Arabidopsis thaliana GN=RPS2 PE=1 SV=1	A0A0D2LVH7	A0A0D2LVH7_GOSRA Uncharacterized protein OS=Gossypium raimondii GN=B456_001G066200 PE=4 SV=1	tcc:TCM_006101	NB-ARC domain-containing disease resistance protein isoform 1; K13459 disease resistance protein RPS2	PF00931|NB-ARC domain	IPR001611|Leucine-rich repeat;IPR002182|NB-ARC	biological_process:GO:0006952|defense response;molecular_function:GO:0043531|ADP binding;	gi|823121918|ref|XP_012468847.1|	PREDICTED: disease resistance protein RPS2-like [Gossypium raimondii] &gt;gi|763740613|gb|KJB08112.1| hypothetical protein B456_001G066200 [Gossypium raimondii]
D07	GH_D07G0649	AT3G05670	RING/U-box protein	Q9P1Y6	PHRF1_HUMAN PHD and RING finger domain-containing protein 1 OS=Homo sapiens GN=PHRF1 PE=1 SV=3	A0A0D2PV68	A0A0D2PV68_GOSRA Uncharacterized protein OS=Gossypium raimondii GN=B456_001G066400 PE=4 SV=1	pxb:103938085	uncharacterized LOC103938085; K17586 PHD and RING finger domain-containing protein 1	PF00628|PHD-finger	IPR001841|Zinc finger, RING-type;IPR001965|Zinc finger, PHD-type;IPR017907|Zinc finger, RING-type, conserved site;IPR019787|Zinc finger, PHD-finger	molecular_function:GO:0008270|zinc ion binding;	gi|823121922|ref|XP_012468856.1|	PREDICTED: uncharacterized protein LOC105786930 isoform X2 [Gossypium raimondii] &gt;gi|763740617|gb|KJB08116.1| hypothetical protein B456_001G066400 [Gossypium raimondii]
D07	GH_D07G0650	AT2G03890	phosphoinositide 4-kinase gamma 7	Q9SI52	P4KG7_ARATH Phosphatidylinositol 4-kinase gamma 7 OS=Arabidopsis thaliana GN=PI4KG7 PE=1 SV=2	A0A0D2PMM0	A0A0D2PMM0_GOSRA Uncharacterized protein OS=Gossypium raimondii GN=B456_001G066500 PE=4 SV=1	-	-	-	-	biological_process:GO:0016310|phosphorylation;molecular_function:GO:0016301|kinase activity;	gi|823121924|ref|XP_012468862.1|	PREDICTED: phosphatidylinositol 4-kinase gamma 5-like isoform X1 [Gossypium raimondii] &gt;gi|823121926|ref|XP_012468866.1| PREDICTED: phosphatidylinositol 4-kinase gamma 5-like isoform X1 [Gossypium raimondii] &gt;gi|823121928|ref|XP_012468867.1| PREDICTED: phosphatidylinositol 4-kinase gamma 5-like isoform X1 [Gossypium raimondii] &gt;gi|763740620|gb|KJB08119.1| hypothetical protein B456_001G06…
D07	GH_D07G0651	AT5G15740	O-fucosyltransferase family protein	Q8W486	Y1491_ARATH Uncharacterized protein At1g04910 OS=Arabidopsis thaliana GN=At1g04910 PE=2 SV=1	A0A0D2PSC3	A0A0D2PSC3_GOSRA Uncharacterized protein OS=Gossypium raimondii GN=B456_001G066600 PE=4 SV=1	mtr:MTR_1g102030	Phosphoglucomutase; K01835 phosphoglucomutase [EC:5.4.2.2]	PF10250|GDP-fucose protein O-fucosyltransferase	IPR019378|GDP-fucose protein O-fucosyltransferase	molecular_function:GO:0016757|transferase activity, transferring glycosyl groups;	gi|823121934|ref|XP_012468876.1|	PREDICTED: uncharacterized protein At1g04910-like [Gossypium raimondii] &gt;gi|763739412|gb|KJB06911.1| hypothetical protein B456_001G066600 [Gossypium raimondii] &gt;gi|763739414|gb|KJB06913.1| hypothetical protein B456_001G066600 [Gossypium raimondii]
D07	GH_D07G0652	AT2G24200	Cytosol aminopeptidase family protein	Q6K669	AMPL2_ORYSJ Leucine aminopeptidase 2, chloroplastic OS=Oryza sativa subsp. japonica GN=Os02g0794700 PE=2 SV=1	A0A0D2W889	A0A0D2W889_GOSRA Uncharacterized protein OS=Gossypium raimondii GN=B456_013G216000 PE=4 SV=1	tcc:TCM_037054	Cytosol aminopeptidase family protein; K01255 leucyl aminopeptidase [EC:3.4.11.1]	PF00883|Cytosol aminopeptidase family, catalytic domain	IPR000819|Peptidase M17, leucyl aminopeptidase, C-terminal;IPR011356|Peptidase M17, leucine aminopeptidase/peptidase B	biological_process:GO:0006508|proteolysis;cellular_component:GO:0005737|cytoplasm;molecular_function:GO:0008235|metalloexopeptidase activity;GO:0030145|manganese ion binding;GO:0004177|aminopeptidase activity;	gi|823259078|ref|XP_012462240.1|	PREDICTED: leucine aminopeptidase 3, chloroplastic-like isoform X2 [Gossypium raimondii] &gt;gi|763815978|gb|KJB82830.1| hypothetical protein B456_013G216000 [Gossypium raimondii]
D07	GH_D07G0653	AT1G26300	BSD domain-containing protein	-	-	A0A0D2N3J2	A0A0D2N3J2_GOSRA Uncharacterized protein OS=Gossypium raimondii GN=B456_001G066800 PE=4 SV=1	-	-	PF03909|BSD domain	IPR005607|BSD domain	-	gi|823121943|ref|XP_012468900.1|	PREDICTED: uncharacterized protein LOC105786974 isoform X2 [Gossypium raimondii] &gt;gi|763739444|gb|KJB06943.1| hypothetical protein B456_001G066800 [Gossypium raimondii]
D07	GH_D07G0654	AT5G23680	Sterile alpha motif (SAM) domain-containing protein	Q9BYB0	SHAN3_HUMAN SH3 and multiple ankyrin repeat domains protein 3 OS=Homo sapiens GN=SHANK3 PE=1 SV=3	A0A0D2QID6	A0A0D2QID6_GOSRA Uncharacterized protein OS=Gossypium raimondii GN=B456_001G066900 PE=4 SV=1	aly:ARALYDRAFT_483707	sterile alpha motif domain-containing protein; K15340 DNA cross-link repair 1A protein	PF00536|SAM domain (Sterile alpha motif)	IPR001660|Sterile alpha motif domain	-	gi|823121938|ref|XP_012468887.1|	PREDICTED: uncharacterized protein LOC105786963 [Gossypium raimondii] &gt;gi|763739475|gb|KJB06974.1| hypothetical protein B456_001G066900 [Gossypium raimondii] &gt;gi|763739476|gb|KJB06975.1| hypothetical protein B456_001G066900 [Gossypium raimondii] &gt;gi|763739477|gb|KJB06976.1| hypothetical protein B456_001G066900 [Gossypium raimondii]
D07	GH_D07G0655	AT5G60850	OBF binding protein 4	Q8LDR0	DOF54_ARATH Dof zinc finger protein DOF5.4 OS=Arabidopsis thaliana GN=DOF5.4 PE=2 SV=2	A0A0D2PSL9	A0A0D2PSL9_GOSRA Uncharacterized protein OS=Gossypium raimondii GN=B456_001G067000 PE=4 SV=1	brp:103855006	cyclic dof factor 1-like; K16222 Dof zinc finger protein DOF5.5	PF02701|Dof domain, zinc finger	IPR003851|Zinc finger, Dof-type	biological_process:GO:0006355|regulation of transcription, DNA-templated;molecular_function:GO:0003677|DNA binding;	gi|823121936|ref|XP_012468879.1|	PREDICTED: dof zinc finger protein DOF5.4-like [Gossypium raimondii] &gt;gi|763739487|gb|KJB06986.1| hypothetical protein B456_001G067000 [Gossypium raimondii]
D07	GH_D07G0656	AT2G03810	18S pre-ribosomal assembly protein gar2-like protein	-	-	A0A0D2N3P5	A0A0D2N3P5_GOSRA Uncharacterized protein OS=Gossypium raimondii GN=B456_001G067100 PE=4 SV=1	-	-	-	-	-	gi|823121945|ref|XP_012468904.1|	PREDICTED: uncharacterized protein LOC105786987 [Gossypium raimondii] &gt;gi|823121948|ref|XP_012468911.1| PREDICTED: uncharacterized protein LOC105786987 [Gossypium raimondii] &gt;gi|763739492|gb|KJB06991.1| hypothetical protein B456_001G067100 [Gossypium raimondii] &gt;gi|763739493|gb|KJB06992.1| hypothetical protein B456_001G067100 [Gossypium raimondii] &gt;gi|763739494|gb|KJB06993.1| hypothet…
D07	GH_D07G0657	AT5G08120	movement protein binding protein 2C	-	-	A0A0D2N3Q1	A0A0D2N3Q1_GOSRA Uncharacterized protein OS=Gossypium raimondii GN=B456_001G067300 PE=4 SV=1	-	-	-	-	biological_process:GO:0043622|cortical microtubule organization;GO:0010497|plasmodesmata-mediated intercellular transport;GO:0010375|stomatal complex patterning;GO:0009414|response to water deprivation;GO:0051607|defense response to virus;cellular_component:GO:0015630|microtubule cytoskeleton;	gi|823121968|ref|XP_012468954.1|	PREDICTED: uncharacterized protein LOC105787039 [Gossypium raimondii] &gt;gi|763739499|gb|KJB06998.1| hypothetical protein B456_001G067300 [Gossypium raimondii]
D07	GH_D07G0658	AT3G58610	ketol-acid reductoisomerase	Q05758	ILV5_ARATH Ketol-acid reductoisomerase, chloroplastic OS=Arabidopsis thaliana GN=At3g58610 PE=2 SV=2	A0A0D2QLI1	A0A0D2QLI1_GOSRA Uncharacterized protein OS=Gossypium raimondii GN=B456_001G067400 PE=4 SV=1	tcc:TCM_046686	Ketol-acid reductoisomerase; K00053 ketol-acid reductoisomerase [EC:1.1.1.86]	PF07991|Acetohydroxy acid isomeroreductase, NADPH-binding domain	IPR000506|Acetohydroxy acid isomeroreductase C-terminal;IPR013023|Ketol-acid reductoisomerase;IPR013116|Acetohydroxy acid isomeroreductase, NADPH-binding domain	biological_process:GO:0009097|isoleucine biosynthetic process;GO:0055114|oxidation-reduction process;GO:0009099|valine biosynthetic process;molecular_function:GO:0004455|ketol-acid reductoisomerase activity;GO:0046872|metal ion binding;	gi|823121966|ref|XP_012468949.1|	PREDICTED: ketol-acid reductoisomerase, chloroplastic [Gossypium raimondii] &gt;gi|763740621|gb|KJB08120.1| hypothetical protein B456_001G067400 [Gossypium raimondii]
D07	GH_D07G0659	AT1G18590	sulfotransferase 17	P52835	F3ST_FLABI Flavonol 3-sulfotransferase OS=Flaveria bidentis PE=2 SV=1	A0A0D2N6B6	A0A0D2N6B6_GOSRA Sulfotransferase OS=Gossypium raimondii GN=B456_001G067500 PE=3 SV=1	pmum:103338658	flavonol sulfotransferase-like; K01025	PF00685|Sulfotransferase domain	IPR000863|Sulfotransferase domain	molecular_function:GO:0008146|sulfotransferase activity;	gi|763740624|gb|KJB08123.1|	hypothetical protein B456_001G067500 [Gossypium raimondii]
D07	GH_D07G0660	AT1G74100	sulfotransferase 16	Q9C9D0	SOT16_ARATH Cytosolic sulfotransferase 16 OS=Arabidopsis thaliana GN=SOT16 PE=1 SV=1	A0A0D2QLI6	A0A0D2QLI6_GOSRA Sulfotransferase OS=Gossypium raimondii GN=B456_001G067500 PE=3 SV=1	pmum:103338658	flavonol sulfotransferase-like; K01025	PF00685|Sulfotransferase domain	IPR000863|Sulfotransferase domain	molecular_function:GO:0008146|sulfotransferase activity;	gi|823121970|ref|XP_012468964.1|	PREDICTED: flavonol 3-sulfotransferase-like [Gossypium raimondii] &gt;gi|763740626|gb|KJB08125.1| hypothetical protein B456_001G067500 [Gossypium raimondii]
D07	GH_D07G0661	AT4G21460	Ribosomal protein S24/S35	-	-	A0A0D2LVI9	A0A0D2LVI9_GOSRA Uncharacterized protein OS=Gossypium raimondii GN=B456_001G067600 PE=4 SV=1	gmx:100793641	uncharacterized LOC100793641; K17413 small subunit ribosomal protein S35	-	-	-	gi|823121972|ref|XP_012468966.1|	PREDICTED: uncharacterized protein LOC105787061 [Gossypium raimondii] &gt;gi|823121974|ref|XP_012468971.1| PREDICTED: uncharacterized protein LOC105787061 [Gossypium raimondii] &gt;gi|823121976|ref|XP_012468974.1| PREDICTED: uncharacterized protein LOC105787061 [Gossypium raimondii] &gt;gi|763740628|gb|KJB08127.1| hypothetical protein B456_001G067600 [Gossypium raimondii] &gt;gi|763740629|gb|KJB0…
D07	GH_D07G0662	AT1G73760	RING/U-box superfamily protein	Q9ZQF9	MBR1_ARATH E3 ubiquitin-protein ligase MBR1 OS=Arabidopsis thaliana GN=MBR1 PE=1 SV=1	A0A0D2QLI8	A0A0D2QLI8_GOSRA Uncharacterized protein OS=Gossypium raimondii GN=B456_001G067700 PE=4 SV=1	fve:101294661	uncharacterized LOC101294661; K19041 E3 ubiquitin-protein ligase RNF38	PF13639|Ring finger domain	IPR001841|Zinc finger, RING-type	molecular_function:GO:0008270|zinc ion binding;	gi|823121980|ref|XP_012468985.1|	PREDICTED: uncharacterized protein LOC105787082 isoform X1 [Gossypium raimondii] &gt;gi|763740631|gb|KJB08130.1| hypothetical protein B456_001G067700 [Gossypium raimondii]
D07	GH_D07G0663	AT1G73740	UDP-Glycosyltransferase superfamily protein	-	-	A0A0D2LVJ8	A0A0D2LVJ8_GOSRA Uncharacterized protein OS=Gossypium raimondii GN=B456_001G067900 PE=4 SV=1	pop:POPTR_0012s04980g	POPTRDRAFT_423407; glycosyl transferase family 28 family protein; K02563 UDP-N-acetylglucosamine--N-acetylmuramyl-(pentapeptide) pyrophosphoryl-undecaprenol N-acetylglucosamine transferase [EC:2.4.1.227]	PF04101|Glycosyltransferase family 28 C-terminal domain	IPR004276|Glycosyltransferase family 28, N-terminal domain;IPR007235|Glycosyl transferase, family 28, C-terminal	biological_process:GO:0030259|lipid glycosylation;molecular_function:GO:0050511|undecaprenyldiphospho-muramoylpentapeptide beta-N-acetylglucosaminyltransferase activity;	gi|823121978|ref|XP_012468978.1|	PREDICTED: uncharacterized protein LOC105787076 [Gossypium raimondii]
D07	GH_D07G0664	AT3G18230	Octicosapeptide/Phox/Bem1p family protein	-	-	A0A0D2N6C5	A0A0D2N6C5_GOSRA Uncharacterized protein OS=Gossypium raimondii GN=B456_001G068000 PE=4 SV=1	mdm:103413520	clustered mitochondria protein homolog; K03255 protein TIF31	PF00564|PB1 domain	IPR000270|PB1 domain	cellular_component:GO:0005634|nucleus;GO:0005829|cytosol;	gi|823121985|ref|XP_012468999.1|	PREDICTED: myb-like protein Q [Gossypium raimondii] &gt;gi|763740639|gb|KJB08138.1| hypothetical protein B456_001G068000 [Gossypium raimondii]
D07	GH_D07G0665	AT3G18215	transmembrane protein%2C putative (Protein of unknown function%2C DUF599)	-	-	A0A0D2PMN3	A0A0D2PMN3_GOSRA Uncharacterized protein OS=Gossypium raimondii GN=B456_001G068100 PE=4 SV=1	mtr:MTR_7g085440	hypothetical protein; K17553 protein phosphatase 1 regulatory subunit 11	PF04654|Protein of unknown function, DUF599	IPR006747|Protein of unknown function DUF599	cellular_component:GO:0016021|integral component of membrane;	gi|823121987|ref|XP_012469004.1|	PREDICTED: uncharacterized protein LOC105787102 [Gossypium raimondii] &gt;gi|763740640|gb|KJB08139.1| hypothetical protein B456_001G068100 [Gossypium raimondii]
