# Supplementary material for: The identification of QTLs and candidate genes associated with VW resistance of Gossypium hirsutum utilizing BSA-seq and QTL mapping
Source: BMC Plant Biol. 2026 May 7;26:1079. doi: 10.1186/s12870-026-08833-y (PMC13295238; doi:10.1186/s12870-026-08833-y)
Supplement: Supplementary file 1 — Supplementary Material 1. [file 12870_2026_8833_MOESM1_ESM.zip › Supplementary Table 5 Analysis of differential expression of candidate genes was conducted using FPKM values.xlsx]

## Sheet: Sheet1
Supplementary Table 5 Analysis of differential expression of candidate genes was conducted using FPKM values
	XLZ4_VD_0h			XLZ4_VD_24h			XLZ4_VD_48h			JM122_VD_0h			JM122_VD_24h			JM122_VD_48h			Significant
Gene ID	Rep1	Rep2	Rep3	Rep1	Rep2	Rep3	Rep1	Rep2	Rep3	Rep1	Rep2	Rep3	Rep1	Rep2	Rep3	Rep1	Rep2	Rep3	XLZ4_VD_0h_vs_24h	XLZ4_VD_24h_vs_48h	JM122_VD_0h_vs_24h	JM122_VD_24h_vs_48h
GH_A05G0245	0.331272	0.380452	0.555632	0.887054	1.09312	1.03858	4.42506	4.31567	4.50541	2.30615	2.45164	1.28989	4.56558	4.87343	4.41361	3.37831	3.18284	2.86001	-	up	up	-
GH_A05G0248	1.06086	0.808194	0.90961	3.72325	3.42496	3.67984	4.3308	3.90286	4.34469	3.64983	2.59077	2.50522	4.29716	4.32898	4.14004	4.60003	5.30047	4.55646	up	-	-	-
GH_A05G0249	2.126	1.10969	1.90868	4.62454	3.39976	4.1233	1.82787	1.98193	1.35196	5.6285	7.30537	6.17656	8.02724	7.5927	9.05737	4.91338	5.71426	6.6185	up	down	-	-
GH_A05G0254	5.93921	5.81739	6.12557	4.4174	4.83202	4.11396	4.90076	4.31409	6.28932	3.26335	3.18777	2.80934	1.3345	1.33114	1.89065	1.45269	1.27312	1.25388	-	-	down	-
GH_A05G0263	0.309562	0.179387	0.075734	0.815153	1.09057	0.480542	1.13256	1.96389	1.65479	1.39403	1.66309	1.83855	1.36872	1.20936	1.07982	2.32713	2.23854	2.51377	up	-	-	-
GH_A05G0266	0	0	0	0	0	0	0.066365	0.243791	0.055095	12.3998	12.1057	12.0001	58.2572	55.6695	53.9073	41.9772	43.5614	45.7687	-	-	up	-
GH_A05G0278	9.56581	10.6694	8.12081	3.65652	2.29571	3.86826	7.37467	5.63308	5.47805	5.06945	4.56884	5.66221	3.60155	4.54261	3.3552	4.76883	5.25869	5.58363	down	-	-	-
GH_A05G0294	4.0375	3.84201	3.92917	0.405168	0.320879	0.541338	1.21991	0.977544	0.766518	3.4283	3.5788	3.35677	0.32843	0.297629	0.473572	0.311482	0.530543	0.207147	down	-	down	-
GH_A05G0306	2.93445	3.62581	3.25513	0.070405	0.028821	0.07064	0.594982	0.621154	0.302288	1.06587	0.84011	0.973426	0	0	0.029841	0	0	0.024876	down	-	down	-
GH_A05G0331	4.7655	3.68331	4.19412	0.820734	0.67642	0.496372	1.7879	1.62802	2.97032	2.00745	1.77326	2.13178	0.669374	0.283646	0.576463	0.410153	0.43418	0.347663	down	up	down	-
GH_A05G0347	0.520241	0.472256	0.528149	0.088287	0.263879	0.324012	0.536743	0.276442	0.409536	0.43735	0.508565	0.311449	0.22568	0.180968	0.170885	0.235702	0.173269	0.142922	down	-	-	-
GH_A05G0351	20.4576	21.1625	19.9874	0.75016	1.25646	1.40275	7.16957	7.41092	7.00133	8.16538	7.51941	8.0044	1.88672	1.13278	2.01989	1.59963	2.54909	2.33034	down	up	down	-
GH_A05G0374	3.08526	4.91473	3.45155	8.5647	7.20726	6.06064	19.945	20.9032	20.6407	18.6112	22.1974	22.347	14.0071	11.6642	13.815	29.122	29.3035	27.585	-	up	-	up
GH_A05G0389	10.3049	9.32075	7.96254	9.66676	10.6397	7.66088	24.3164	19.1442	20.5263	24.6465	25.402	22.3404	16.5109	15.3182	16.0924	16.6253	20.753	17.3396	-	up	-	-
GH_A05G0390	1.6902	0.846295	1.52574	5.46175	5.42209	5.43829	2.63908	2.17884	3.09583	2.5037	2.00304	1.98177	7.23345	5.85696	7.40472	4.03603	4.58748	3.57567	up	down	up	-
GH_A05G0426	3.2322	2.99277	2.6596	1.95749	2.22396	2.87756	0.931813	1.31573	1.13304	0.726779	0.545511	0.757288	0.706772	1.09775	0.874356	0.536746	0.902048	0.671026	-	down	-	-
GH_D07G0607	0.807617	1.34232	0.996923	2.13033	2.14571	1.59566	2.21336	1.60215	1.84474	2.9085	3.48431	3.15149	4.50947	3.86484	4.35963	3.60872	4.52068	4.05577	-	up	-	-
GH_D07G0616	18.6824	17.3983	15.3757	34.4085	39.0954	36.1514	28.2308	31.7947	29.3209	14.4308	16.2683	14.6536	29.0579	31.4033	28.3768	26.477	27.1829	27.1654	up	-	-	-
GH_D07G0626	6.23516	7.26292	5.87535	16.0519	15.7294	15.8169	6.56274	5.32509	5.40417	8.41563	6.6121	7.67777	18.8527	21.2192	20.1864	13.7741	13.6954	14.6332	up	down	up	-
GH_D07G0631	0.58138	0.69754	0.724178	0.260576	0.380532	0.331338	0.530153	0.786602	0.427997	0.667304	0.901305	0.949889	0.460193	0.473861	0.333492	0.498107	0.472421	0.535621	down	-	down	-
GH_D07G0638	2.00952	1.53182	2.09752	2.77438	2.61637	2.87895	1.73163	1.48204	1.40561	1.15449	0.925483	0.981366	2.30141	2.2528	2.61872	2.28441	2.4967	2.77734	-	-	up	-
GH_D07G0644	15.4527	17.3959	16.306	34.104	27.7713	29.99	28.9283	33.4018	30.0091	37.66	38.119	35.8269	36.6224	40.4649	36.5443	38.5557	36.051	36.3754	up	-	-	-
GH_D07G0653	1.92171	1.92906	2.04693	0.93066	1.17279	0.797247	1.65709	1.76989	1.15914	0.927429	1.04723	0.632456	0.515506	0.532037	0.859591	0.943305	1.12151	0.672835	down	-	-	-
GH_D07G0659	0.016947	0	0	0	0	0	0	0.053235	0.023375	7.8487	5.89021	6.8387	6.64727	4.90549	5.40793	6.12977	6.77764	7.4082	-	-	-	up
GH_D07G0663	4.13086	3.13872	2.7589	6.09318	4.7692	3.98088	5.84304	5.57219	6.15808	6.22426	7.28866	7.24829	6.52456	6.3189	7.46036	8.0599	9.57714	7.35947	-	-	-	up
